# Supplementary material for: Comparative Microbiome Signatures and Short-Chain Fatty Acids in Mouse, Rat, Non-human Primate, and Human Feces
Source: Front Microbiol. 2018 Nov 30;9:2897. doi: 10.3389/fmicb.2018.02897 (PMC6283898; doi:10.3389/fmicb.2018.02897)
Supplement: Supplementary file 1 [file Table_1.xlsx]

## Sheet: Alpha-diversity
Alpha-diversity indices of the gut microbiome in mice, rats, non-human primates(NHP), and human subjects.
Group	SampleID	PD_whole_tree Ave.	chao1 Ave.	observed_species Ave.	shannon Ave.
Mouse	B611	16.367	289.107	172.2	4.823
Mouse	B612	17.699	322.026	199.9	4.951
Mouse	B613	16.663	292.794	176.2	4.629
Mouse	B621	17.994	297.015	205.9	5.055
Mouse	B622	17.091	311.012	183.8	4.793
Mouse	B623	19.021	314.502	214.4	5.141
Mouse	B631	19.382	366.312	234	5.887
Mouse	B632	19.608	400.857	238	5.747
Mouse	B633	19.953	382.04	238.3	5.716
Mouse	B641	20.45	403.672	243.8	5.598
Mouse	B642	20.045	382.064	239.5	5.543
Mouse	B643	18.152	316.155	194.5	4.812
Mouse	CTL1DS0H1	24.23	435.389	298.3	6.277
Mouse	CTL1DS0H2	24.863	507.728	310.2	6.273
Mouse	CTL1DS0H3	24.913	484.821	309.6	6.258
Mouse	EC1DS0H1	24.39	443.36	309.7	6.757
Mouse	EC1DS0H2	23.995	435.256	313.9	6.738
Mouse	EC1DS0H3	24.589	424.826	305.3	6.692
Mouse	LB1DS0H1	24.737	443.852	310.2	6.78
Mouse	LB1DS0H2	24.966	461.205	317.9	6.785
Mouse	LB1DS0H3	25.581	457.67	323.4	6.782
Mouse	LBEC1DS0H1	24.203	405.618	296.2	6.559
Mouse	LBEC1DS0H2	24.962	479.801	318.6	6.626
Mouse	LBEC1DS0H3	23.596	408.764	298.4	6.55
Rat	LSW4	23.451	415.383	249.9	5.049
Rat	LSW5	23.804	413.879	250.8	5.468
Rat	LSW6	26.119	455.722	281.8	6.259
Rat	LSW7	23.751	396.431	263.2	6.107
Rat	LSW8	24.199	406.931	280.1	6.228
Rat	LSW12	22.628	378.559	222.4	5.373
Rat	LSW26	24.312	435.524	275.6	5.469
Rat	LSW30	24.635	396.984	252.2	5.377
Rat	LSW31	26.767	508.556	302.1	5.932
Rat	LSW33	28.243	477.762	312.6	6.004
Rat	LSW35	21.89	357.087	217.1	5.634
Rat	LSW37	27.604	539.397	318.3	6.411
Rat	LSW41	23.228	369.54	226.8	5.134
Rat	LSW42	23.231	439.184	258.4	5.46
Rat	LSW44	25.466	450.05	265.5	5.104
Rat	LSW46	24.641	428.743	276.4	5.678
Rat	LSW47	24.228	370.862	240.6	5.698
NHP	8358	26.491	341.563	218.4	5.843
NHP	8359	27.893	399.934	262.9	6.147
NHP	8360	26.882	351.699	223.7	5.911
NHP	8362	21.832	324.533	198	5.413
NHP	8363	28.559	382.466	251.3	5.693
NHP	8364	28.762	404.336	258.4	6.212
NHP	8365	27.658	412.501	260.6	6.246
NHP	8366	28.839	395.135	261.8	5.874
NHP	8367	29.327	412.097	278.1	6.111
NHP	8368	29.104	386.296	259.8	6.145
NHP	8369	31.973	477.2	315.3	6.588
NHP	8370	29.721	397.408	256.2	6.21
NHP	8371	27.819	369.763	234.8	5.892
NHP	8375	29.875	433.664	287.2	6.631
NHP	8377	29.536	466.939	286.2	5.901
NHP	8383	21.448	306.859	185.5	4.459
NHP	8385	31.053	422.623	267.1	6.287
NHP	8388	30.333	439.191	278.2	6.251
NHP	8389	28.28	376.227	241.3	5.525
NHP	8390	30.483	416.783	275.3	6.425
NHP	8391	27.707	392.377	257.6	5.962
NHP	8396	31.342	471.751	289.7	6.162
NHP	8397	31.169	468.673	307.6	6.384
NHP	8398	31.235	452.557	285.8	6.574
NHP	8401	28.086	377.594	241.9	5.84
Human	P23001Pre1	15.669	358.232	189.8	5.154
Human	P23002FU2Pre1	23.744	560.715	304.9	6.032
Human	P23007Pre1	22.897	535.863	287.9	5.594
Human	P23011FU2Pre1	23.217	529.994	268.3	5.797
Human	P23013Pre1	16.994	355.566	194.5	4.597
Human	P23016FU2Pre1	18.283	420.927	217.2	5.006
Human	P23017Pre1	30.861	633.216	349.7	6.327
Human	P23018Pre1	22.606	460.342	265.1	5.461
Human	P23019Pre1	24.563	479.328	267.4	5.944
Human	P23020Pre1	29.166	611.794	324.4	6.314
Human	P23023FU2Pre1	25.813	499.837	277.2	5.864
Human	P23024Pre1	29.211	562.617	329.2	6.048
Human	P23026Pre1	28.036	554.082	327.9	6.174
Human	P23027Pre1	20.254	418.363	219.1	5.013
Human	P23028FU2Pre1	24.935	526.805	284.9	5.721
Human	P23034FU2Pre1	28.312	610.703	319.2	6.301
Human	TK002V02	20.674	493.062	267	5.722
Human	TK002V05	18.888	462.532	224.7	5.299
Human	TK003V02	19.898	473.755	239.4	5.428
Human	TK005V02	18.403	362.895	217.5	5.125
Human	TK005V05	18.199	367.591	210.6	4.995
Human	TK006V02	22.958	492.689	261.8	5.072
Human	TK006V05	22.172	473.666	235.7	5.188
Human	TK007V02	19.143	392.557	208.5	5.193
Human	TK007V05	20.324	452.241	244.2	5.028

## Sheet: OTU abundance
Relative abundance (%) of different bacterial OTUs in mice, rats, non-human primates(NHP), and human subjects.
# Constructed from biom file	Mouse	Mouse	Mouse	Mouse	Mouse	Mouse	Mouse	Mouse	Mouse	Mouse	Mouse	Mouse	Mouse	Mouse	Mouse	Mouse	Mouse	Mouse	Mouse	Mouse	Mouse	Mouse	Mouse	Mouse	Rat	Rat	Rat	Rat	Rat	Rat	Rat	Rat	Rat	Rat	Rat	Rat	Rat	Rat	Rat	Rat	Rat	NHP	NHP	NHP	NHP	NHP	NHP	NHP	NHP
#OTU ID	B611	B612	B613	B621	B622	B623	B631	B632	B633	B641	B642	B643	CTL1DS0H1	CTL1DS0H2	CTL1DS0H3	EC1DS0H1	EC1DS0H2	EC1DS0H3	LB1DS0H1	LB1DS0H2	LB1DS0H3	LBEC1DS0H1	LBEC1DS0H2	LBEC1DS0H3	LSW4	LSW5	LSW6	LSW7	LSW8	LSW12	LSW26	LSW30	LSW31	LSW33	LSW35	LSW37	LSW41	LSW42	LSW44	LSW46	LSW47	8358	8359	8360	8362	8363	8364	8365	8366
k__Bacteria;p__Bacteroidetes	0.538726	0.558386	0.596225	0.662039	0.622118	0.631944	0.543013	0.674944	0.59024	0.585547	0.579846	0.756511	0.530046	0.5357	0.538555	0.457021	0.462418	0.457369	0.433494	0.44212	0.396777	0.444559	0.473127	0.371592	0.499326	0.499094	0.572787	0.439203	0.422358	0.750539	0.473349	0.718112	0.333557	0.63498	0.691015	0.401434	0.73706	0.330295	0.633801	0.525685	0.653615	0.352808	0.571266	0.33999	0.555774	0.385497	0.456472	0.503057	0.444717
k__Bacteria;p__Firmicutes	0.301744	0.347301	0.262258	0.264169	0.309813	0.293894	0.423955	0.271251	0.383474	0.392022	0.389694	0.191405	0.426043	0.423592	0.420228	0.499444	0.49469	0.494591	0.507223	0.501813	0.543554	0.50832	0.479532	0.619769	0.254523	0.281232	0.344057	0.479271	0.465645	0.172021	0.361963	0.242149	0.468874	0.286355	0.264374	0.538821	0.201002	0.354362	0.27397	0.333416	0.29323	0.532617	0.382148	0.52806	0.24136	0.392991	0.335232	0.40755	0.457584
k__Bacteria;p__Actinobacteria	0.000948879	0.000223489	0.00189956	0	0.000311526	0.000524109	0.000430849	0	0.00012577	0.000317427	0.000221795	0.000384862	0.000589971	0.000560942	0.000152091	9.26269e-05	0.000136166	0.000348959	0.000214018	0.00041841	0.00021777	0.000294507	0.000417711	0.000224391	0.000285429	0.000461648	0.00123082	0.000398181	0.00037174	0.000495682	0.000338787	0.00044103	0.00030444	0.00391438	0.00580299	0.0036317	0.000539707	0.000222333	0.000357093	0.000469252	0.000848536	0.000454064	0.00398293	8.60733e-05	0.000218723	0.000551025	0.0019371	0.00112987	0.000204248
k__Bacteria;p__Tenericutes	0.0505278	0.0165382	0.0203016	0.0323317	0.0255452	0.0290881	0.0152233	0.0162369	0.0166017	0.00962861	0.00613633	0.00641437	0.00817531	0.00737239	0.0078327	0.00518711	0.00490196	0.00581598	0.005832	0.00585774	0.00675087	0.0117803	0.0136452	0.00291709	0.00190286	0.00385298	0.00571573	0.000444481	0.00388261	0.000343164	0.000639932	0.00543163	0.00154655	0.00145765	0.00140239	0.00488974	0.00151632	0.000629945	0.00177555	0.00187701	0.00224256	0.0267898	0.00675676	0.0205715	0.0519466	0.0316288	0.0148131	0.00312375	0.0121868
k__Bacteria;p__Proteobacteria	0.00438857	0.00759861	0.0121097	0.00646634	0.00482866	0.0100891	0.00933506	0.0181471	0.00892969	0.00645434	0.0058406	0.020526	0.00632111	0.00713198	0.00638783	0.010189	0.00994009	0.0102361	0.0254147	0.0206416	0.0276568	0.00456487	0.00529101	0.000224391	0.18009	0.0698686	0.0417468	0.0636349	0.0929555	0.0477761	0.134172	0.0240941	0.116686	0.043746	0.0206006	0.0248522	0.0227191	0.230374	0.0647232	0.10037	0.0371538	0.0263357	0.0179232	0.0240145	0.0935039	0.0186246	0.0697356	0.0382161	0.0269608
k__Bacteria;p__Verrucomicrobia	0.103665	0.0699519	0.107206	0.0349943	0.0373832	0.0344602	0.00804251	0.0194206	0.000628852	0.0059253	0.0181872	0.0247595	0.00176991	0.00112188	0.00212928	0	0.000272331	0.00011632	0.000107009	0	0.000326655	0.000883522	0.000696185	0.000897565	0.00223586	0.00118963	0.00349014	0.00651906	0.000433696	0.000724458	0.000639932	0.000951696	0.00138825	0.00201451	0.000628657	0.00695483	0.0116937	0.00453931	0.00121015	0.000642134	0.00139402	0.00363251	0.000355619	0.0131692	0.000109361	0.0606127	0.0041021	6.64628e-05	0.00905501
k__Bacteria;p__Fibrobacteres	0	0	0	0	0	0	0	0	0	0	0	0	0	0	7.60456e-05	0	0	0	0	0	0	0	0	0	0	0	0	0	0	0	0	0	0	0	0	0	0	0	0	0	0	0.0228545	7.11238e-05	0.00705801	0.011811	0.0322901	0	0.0147548	0.000136166
k__Bacteria;p__Spirochaetes	0	0	0	0	0	0	0	0	0	0	0	0	0	8.01346e-05	0	0	0	0	0	0	0	0	0	0	0.0478252	0.105984	0.010757	0	0	0.0164338	0.0209797	0.00382999	0.0664532	0.0179013	0.00350597	0.00854518	0.0133128	0.0658477	0.0134505	0.023018	0.0012728	0.0205842	0.0142959	0.0382166	0	0.0527882	0.107338	0.0216669	0.0267565
k__Bacteria;p__Synergistetes	0	0	0	0	0	0	0	0	0	0	0	0	0	0	0	0	0	0	0	0	0	0	0	0	0	0	0	0	0	0	0	0	0	0	0	0	0	0	0	0	0	0.000454064	0	0.00309864	0.000109361	0.00022041	0	0	0.000204248
k__Bacteria;p__Cyanobacteria	0	0	0	0	0	0	0	0	0	0.000105809	7.39317e-05	0	0.000842815	0.00128215	0.00144487	0.000741015	0.000680828	0.00104688	0.00139112	0.00083682	0.000762195	0.00103078	0.00222779	0.00112196	0.0102596	0.0374822	0.0193896	0.00969525	0.0116891	0.0111338	0.00688868	0.00431745	0.0075014	0.00845112	0.0117994	0.0101593	0.0117451	0.00750375	0.00931418	0.00958261	0.00994	0.00590283	0.00113798	0.010587	0.0415573	0.00958783	0.00296263	0.00259205	0.0039488
k__Bacteria;p__Deferribacteres	0	0	0	0	0	0	0	0	0	0	0	0	0.0261273	0.0230788	0.0231179	0.0271397	0.0269608	0.0302431	0.0261637	0.0280335	0.0238458	0.0285672	0.0249234	0.00314148	0.00336172	0.000745739	0.000522677	0.000796363	0.00239565	0.000381294	0.000853242	0.000185697	0.00303222	0.000737016	0	0.000237366	0.000359805	0.0061327	0.000525721	0.0048407	0.000181829	0	0	0	0	0	0	0	0
k__Bacteria;p__Lentisphaerae	0	0	0	0	0	0	0	0	0	0	0	0	0	0	0	0	0	0	0	0	0	0	0	0	0	0	0	1.85201e-05	0	0	0	0	0	0	2.41791e-05	2.37366e-05	0	0	9.91926e-06	0	0	0.00469199	0.000284495	0.00309864	0.000437445	0.0104695	0.00535552	0.00744384	0.014842
k__Bacteria;p__Fusobacteria	0	0	0	0	0	0	0	0	0	0	0	0	0	0	0	0	0	0	0	0	0	0	0	0	3.17143e-05	0	0.000168606	9.26003e-06	2.06522e-05	1.90647e-05	3.7643e-05	0	0	0	0	0	2.57003e-05	0	0	0	0	0	0	0.000172147	0.000437445	0.000110205	0	6.64628e-05	0
k__Archaea;p__Euryarchaeota	0	0	0	0	0	0	0	0	0	0	0	0	0	0	0	0	0	0	0	0	0	0	0	0	0	0	0	0	0	0	0	0	0	0	0	0	0	0	0	0	0	0.000151355	0	0.00025822	0	0	0	0	6.80828e-05
k__Bacteria;p__Elusimicrobia	0	0	0	0	0	0	0	0	0	0	0	0	0	0	0	0	0	0	0	0	0	0	0	0	0.000111	5.3267e-05	8.43028e-05	9.26003e-06	0	7.62587e-05	3.7643e-05	6.96363e-05	0.000450571	0.000245672	0.000677015	0	0	0	0.00066459	0	0	0.00272438	0.00177809	0.0111035	0.00273403	0.00385717	0.00205105	0.000332314	0.00245098
k__Bacteria;p__WPS-2	0	0	0	0	0	0	0	0	0	0	0	0	0	0	0	0	0	0	0	0	0	0	0	0	0	0	0	0	0	0	0	0	0	0	0	0	0	0	0	0	0	0	0	0.000172147	0	0.000110205	0	0	0.000612745
k__Bacteria;p__Planctomycetes	0	0	0	0	0	0	0	0	0	0	0	0	0	0	0	0	0	0	0	0	0	0	0	0	0	0	0	0	0	0	0	0	0	0	0	0	0	0	0	0	0	0	0	0.000344293	0	0.00044082	0	0	0.000272331
k__Bacteria;p__TM7	0	0	0	0	0	0	0	0	0	0	0	0	8.42815e-05	8.01346e-05	7.60456e-05	0.000185254	0	0.000232639	0.000160514	0.00027894	0.000108885	0	0.000139237	0.000112196	4.75715e-05	3.55114e-05	5.05817e-05	0	0.000247826	5.71941e-05	0.000100381	0.000417818	0.000207019	0.000196538	0.000169254	0.000450996	2.57003e-05	9.26389e-05	0.000198385	9.87898e-05	0.000121219	0	0	0	0	0.00022041	0	0	0
k__Bacteria;p__FBP	0	0	0	0	0	0	0	0	0	0	0	0	0	0	0	0	0	0	0	0	0	0	0	0	0	0	0	0	0	0	0	0	0	0	0	0	0	0	0	0	0	0	0	0	0	0	0	0	0
# Constructed from biom file
#OTU ID	B611	B612	B613	B621	B622	B623	B631	B632	B633	B641	B642	B643	CTL1DS0H1	CTL1DS0H2	CTL1DS0H3	EC1DS0H1	EC1DS0H2	EC1DS0H3	LB1DS0H1	LB1DS0H2	LB1DS0H3	LBEC1DS0H1	LBEC1DS0H2	LBEC1DS0H3	LSW4	LSW5	LSW6	LSW7	LSW8	LSW12	LSW26	LSW30	LSW31	LSW33	LSW35	LSW37	LSW41	LSW42	LSW44	LSW46	LSW47	8358	8359	8360	8362	8363	8364	8365	8366
k__Bacteria;p__Bacteroidetes;c__Bacteroidia	0.538726	0.558386	0.596225	0.662039	0.622118	0.631944	0.543013	0.674944	0.59024	0.585547	0.579846	0.756511	0.530046	0.5357	0.538555	0.457021	0.462418	0.457369	0.433494	0.44212	0.396777	0.444559	0.473127	0.371592	0.499326	0.499094	0.572787	0.439203	0.422358	0.750539	0.473349	0.718112	0.333557	0.63498	0.691015	0.401434	0.737034	0.330295	0.633801	0.525685	0.653615	0.352808	0.571266	0.33999	0.555774	0.385497	0.456472	0.503057	0.444717
k__Bacteria;p__Firmicutes;c__Clostridia	0.289764	0.340038	0.249436	0.257512	0.305919	0.289177	0.41778	0.263292	0.379701	0.38779	0.385702	0.184349	0.402866	0.400112	0.395589	0.477492	0.472086	0.473072	0.48229	0.477545	0.519273	0.482403	0.459482	0.591832	0.249544	0.268253	0.301012	0.466881	0.444125	0.158942	0.338988	0.223556	0.45258	0.266783	0.247522	0.454556	0.165227	0.340337	0.246226	0.256458	0.223711	0.492811	0.295519	0.517473	0.220582	0.365881	0.322129	0.35757	0.440564
k__Bacteria;p__Actinobacteria;c__Actinobacteria	0.00035583	0.000111744	0.00047489	0	0.000155763	0.000393082	0.000287233	0	0	0	0	0.000128287	0	0	0	0	0	0	0	0	0	0	0	0	0.000190286	0.000355114	0.00109594	0.000268541	0.000268479	0.000247841	0.000213311	0.000301757	0.000243552	0.00361957	0.00570627	0.00322818	0.000514007	0.000203806	0.000218224	0.000370462	0.000545488	0	0	0	0	0	0	0	0
k__Bacteria;p__Tenericutes;c__Mollicutes	0.0505278	0.0165382	0.0203016	0.0323317	0.0255452	0.0290881	0.0152233	0.0162369	0.0166017	0.00962861	0.00613633	0.00641437	0.00817531	0.00737239	0.0078327	0.00518711	0.00490196	0.00581598	0.005832	0.00585774	0.00675087	0.0117803	0.0136452	0.00291709	0.00190286	0.00378196	0.00520991	0.000444481	0.00388261	0.000343164	0.000639932	0.00540842	0.00109598	0.00111371	0.00140239	0.00488974	0.00151632	0.000629945	0.00177555	0.00187701	0.00224256	0.0252762	0.00661451	0.0204855	0.0519466	0.0315186	0.0144713	0.00312375	0.0121187
k__Bacteria;p__Verrucomicrobia;c__Verrucomicrobiae	0.103665	0.0699519	0.107206	0.0349943	0.0373832	0.0344602	0.00804251	0.0194206	0.000628852	0.0059253	0.0181872	0.0247595	0.00176991	0.00112188	0.00212928	0	0.000272331	0.00011632	0.000107009	0	0.000326655	0.000883522	0.000696185	0.000897565	0.00223586	0.00118963	0.00349014	0.00651906	0.000433696	0.000667264	0.000614836	0.000928484	0.00136389	0.00199813	0.000604478	0.00695483	0.011668	0.00453931	0.00120023	0.000642134	0.00139402	0	0	0	0	0	0	0	0
k__Bacteria;p__Proteobacteria;c__Epsilonproteobacteria	0	0	0	0	0	0	0	0	0.00012577	0	0	0	0.00412979	0.00464781	0.00403042	0.00527973	0.00422113	0.00558334	0.0223114	0.0170153	0.0244991	0.000147254	0	0	0.171226	0.0538885	0.0288821	0.0491522	0.0781273	0.0353269	0.124624	0.0184768	0.101987	0.0344432	0.013903	0.0175176	0.00976613	0.218035	0.0514214	0.0937515	0.0238196	0.00211896	0.000355619	0.00421759	0.0304024	0.00363676	0.00968551	0.00591519	0.00170207
k__Bacteria;p__Fibrobacteres;c__Fibrobacteria	0	0	0	0	0	0	0	0	0	0	0	0	0	0	7.60456e-05	0	0	0	0	0	0	0	0	0	0	0	0	0	0	0	0	0	0	0	0	0	0	0	0	0	0	0.0228545	7.11238e-05	0.00705801	0.011811	0.0322901	0	0.0147548	0.000136166
k__Bacteria;p__Verrucomicrobia;c__Opitutae	0	0	0	0	0	0	0	0	0	0	0	0	0	0	0	0	0	0	0	0	0	0	0	0	0	0	0	0	0	5.71941e-05	2.50954e-05	2.32121e-05	2.43552e-05	1.63781e-05	2.41791e-05	0	2.57003e-05	0	9.91926e-06	0	0	0	0	0.00232398	0	0.0501433	0.000683683	6.64628e-05	0.00204248
k__Bacteria;p__Spirochaetes;c__Spirochaetes	0	0	0	0	0	0	0	0	0	0	0	0	0	8.01346e-05	0	0	0	0	0	0	0	0	0	0	0.0478252	0.105984	0.010757	0	0	0.0164338	0.0209797	0.00382999	0.0664532	0.0179013	0.00350597	0.00854518	0.0133128	0.0658477	0.0134505	0.023018	0.0012728	0.0205842	0.0142959	0.0381305	0	0.0527882	0.107338	0.0216004	0.0267565
k__Bacteria;p__Proteobacteria;c__Gammaproteobacteria	0	0	0	0	0	0	0	0	0.00012577	0.000105809	0	0	0	0	0	0	0	0.00011632	0	0	0	0	0	0	0.000507429	0.000674716	0.000640701	0.000203721	0.000413044	0.000972299	0.00117948	0.000301757	0.000414038	0.0005241	7.25374e-05	0.000379786	0.000899512	0.00016675	0.00053564	0.000913806	0.000727317	0.000151355	0.000355619	8.60733e-05	0.0209974	0.00088164	0.00432999	0.000265851	0
k__Bacteria;p__Firmicutes;c__Bacilli	0.0106749	0.00592245	0.0110412	0.00513503	0.00342679	0.00379979	0.00588827	0.00732251	0.00276695	0.00317427	0.00184829	0.00474663	0.022756	0.0233192	0.0239544	0.0213968	0.022195	0.0208212	0.0242376	0.0242678	0.0238458	0.0245914	0.0185185	0.0270392	0.00429729	0.0120384	0.0402124	0.0109639	0.0190207	0.0125827	0.0216197	0.0170841	0.015356	0.0177048	0.0154746	0.0826272	0.0285531	0.0131362	0.0264051	0.0758706	0.063822	0.00242167	0.0533428	0.00619728	0.00393701	0.00319594	0.00376026	0.0254553	0.00401688
k__Bacteria;p__Firmicutes;c__Erysipelotrichi	0.00130471	0.00134093	0.00178084	0.00152149	0.00046729	0.000917191	0.000287233	0.00063674	0.00100616	0.00105809	0.00214402	0.00230917	0.000421408	0.000160269	0.000684411	0.000555761	0.000408497	0.000697918	0.000695559	0	0.00043554	0.00132528	0.00153161	0.000897565	0.000681858	0.000941051	0.00283257	0.00142604	0.00249892	0.000495682	0.00135515	0.00150879	0.000937675	0.00186711	0.00137821	0.00163783	0.00722179	0.000889334	0.0013391	0.00108669	0.00569731	0.0373846	0.0332859	0.00438974	0.0168416	0.0239145	0.00934366	0.0245248	0.0130038
k__Bacteria;p__Actinobacteria;c__Coriobacteriia	0.000593049	0.000111744	0.00142467	0	0.000155763	0.000131027	0.000143616	0	0.00012577	0.000317427	0.000221795	0.000256575	0.000589971	0.000560942	0.000152091	9.26269e-05	0.000136166	0.000348959	0.000214018	0.00041841	0.00021777	0.000294507	0.000417711	0.000224391	9.5143e-05	0.000106534	0.000134885	0.00012964	0.000103261	0.000247841	0.000125477	0.000139273	6.0888e-05	0.000294806	9.67165e-05	0.000403523	2.57003e-05	1.85278e-05	0.00013887	9.87898e-05	0.000303049	0.000454064	0.00398293	8.60733e-05	0.000218723	0.000551025	0.0019371	0.00112987	0.000204248
k__Bacteria;p__Proteobacteria;c__Betaproteobacteria	0.00438857	0.00748687	0.0121097	0.00646634	0.00482866	0.00995807	0.00631912	0.0127348	0.00490504	0.00560787	0.00369658	0.0123156	0.00160135	0.00160269	0.0018251	0.00111152	0.000816993	0.00104688	0.000963082	0.0013947	0.00152439	0.00220881	0.00348092	0	0.00163329	0.00211293	0.00758725	0.00150939	0.000351087	0.00327913	0.0016061	0.00201945	0.00129083	0.000949932	0.00420717	0.000427259	0.00925212	0.00214922	0.00420577	0.000395159	0.00939451	0.00363251	0.000355619	0.000946807	0.0314961	0.00286533	0.0209663	0.00338961	0.00231481
k__Bacteria;p__Synergistetes;c__Synergistia	0	0	0	0	0	0	0	0	0	0	0	0	0	0	0	0	0	0	0	0	0	0	0	0	0	0	0	0	0	0	0	0	0	0	0	0	0	0	0	0	0	0.000454064	0	0.00309864	0.000109361	0.00022041	0	0	0.000204248
k__Bacteria;p__Cyanobacteria;c__4C0d-2	0	0	0	0	0	0	0	0	0	0	0	0	0.000758534	0.00120202	0.00136882	0.000555761	0.000680828	0.000930557	0.00128411	0.00083682	0.000544425	0.00103078	0.00208855	0.00112196	0.0102279	0.037429	0.0192548	0.00969525	0.0116891	0.0110003	0.00687613	0.00424781	0.0075014	0.00835285	0.0117752	0.00999312	0.0115395	0.00748522	0.00923483	0.00943443	0.0093339	0.00590283	0.00113798	0.010587	0.0415573	0.00958783	0.00296263	0.00259205	0.0039488
k__Bacteria;p__Proteobacteria;c__Deltaproteobacteria	0	0	0	0	0	0	0	0	0	0	0	0	0.000505689	0.000801346	0.000380228	0.00370508	0.00490196	0.00348959	0.00203317	0.00209205	0.00163328	0.00220881	0.00181008	0.000224391	0.00428143	0.00644531	0.00153431	0.00784325	0.00906631	0.00244028	0.00470538	0.00139273	0.010765	0.00566684	0.00186179	0.00579173	0.00141352	0.00965297	0.00186482	0.00395159	0.000727317	0.0184653	0.0161451	0.01644	0.00743657	0.00815517	0.0330447	0.0239931	0.021378
k__Bacteria;p__Proteobacteria;c__Alphaproteobacteria	0	0.000111744	0	0	0	0.000131027	0.00301594	0.00541229	0.00377311	0.000740662	0.00214402	0.00821039	8.42815e-05	8.01346e-05	0.000152091	9.26269e-05	0	0	0.000107009	0.00013947	0	0	0	0	0.002442	0.00674716	0.00310234	0.00492634	0.00499783	0.00575754	0.00205782	0.00190339	0.0022285	0.00216191	0.00055612	0.000735835	0.00138782	0.000370556	0.0066955	0.00135836	0.002485	0.00196761	0.000711238	0.00232398	0.00317148	0.00308574	0.00170921	0.0046524	0.0015659
k__Bacteria;p__Deferribacteres;c__Deferribacteres	0	0	0	0	0	0	0	0	0	0	0	0	0.0261273	0.0230788	0.0231179	0.0271397	0.0269608	0.0302431	0.0261637	0.0280335	0.0238458	0.0285672	0.0249234	0.00314148	0.00336172	0.000745739	0.000522677	0.000796363	0.00239565	0.000381294	0.000853242	0.000185697	0.00303222	0.000737016	0	0.000237366	0.000359805	0.0061327	0.000525721	0.0048407	0.000181829	0	0	0	0	0	0	0	0
k__Bacteria;p__Lentisphaerae;c__[Lentisphaeria]	0	0	0	0	0	0	0	0	0	0	0	0	0	0	0	0	0	0	0	0	0	0	0	0	0	0	0	1.85201e-05	0	0	0	0	0	0	2.41791e-05	2.37366e-05	0	0	9.91926e-06	0	0	0.00469199	0.000284495	0.00309864	0.000437445	0.0104695	0.00535552	0.00744384	0.014842
k__Bacteria;p__Fusobacteria;c__Fusobacteriia	0	0	0	0	0	0	0	0	0	0	0	0	0	0	0	0	0	0	0	0	0	0	0	0	3.17143e-05	0	0.000168606	9.26003e-06	2.06522e-05	1.90647e-05	3.7643e-05	0	0	0	0	0	2.57003e-05	0	0	0	0	0	0	0.000172147	0.000437445	0.000110205	0	6.64628e-05	0
k__Archaea;p__Euryarchaeota;c__Methanobacteria	0	0	0	0	0	0	0	0	0	0	0	0	0	0	0	0	0	0	0	0	0	0	0	0	0	0	0	0	0	0	0	0	0	0	0	0	0	0	0	0	0	0.000151355	0	0.00025822	0	0	0	0	6.80828e-05
k__Bacteria;p__Verrucomicrobia;c__Verruco-5	0	0	0	0	0	0	0	0	0	0	0	0	0	0	0	0	0	0	0	0	0	0	0	0	0	0	0	0	0	0	0	0	0	0	0	0	0	0	0	0	0	0.00363251	0.000355619	0.0108452	0.000109361	0.0104695	0.00341841	0	0.00701253
k__Bacteria;p__Tenericutes;c__RF3	0	0	0	0	0	0	0	0	0	0	0	0	0	0	0	0	0	0	0	0	0	0	0	0	0	7.10227e-05	0.000505817	0	0	0	0	2.32121e-05	0.000450571	0.000343941	0	0	0	0	0	0	0	0.00151355	0.000142248	8.60733e-05	0	0.000110205	0.000341841	0	6.80828e-05
k__Bacteria;p__Elusimicrobia;c__Elusimicrobia	0	0	0	0	0	0	0	0	0	0	0	0	0	0	0	0	0	0	0	0	0	0	0	0	0.000111	5.3267e-05	8.43028e-05	9.26003e-06	0	7.62587e-05	3.7643e-05	6.96363e-05	0.000450571	0.000245672	0.000677015	0	0	0	0.00066459	0	0	0.00272438	0.00177809	0.0111035	0.00273403	0.00385717	0.00205105	0.000332314	0.00245098
k__Bacteria;p__WPS-2;c__	0	0	0	0	0	0	0	0	0	0	0	0	0	0	0	0	0	0	0	0	0	0	0	0	0	0	0	0	0	0	0	0	0	0	0	0	0	0	0	0	0	0	0	0.000172147	0	0.000110205	0	0	0.000612745
k__Bacteria;p__Cyanobacteria;c__Chloroplast	0	0	0	0	0	0	0	0	0	0.000105809	7.39317e-05	0	8.42815e-05	8.01346e-05	7.60456e-05	0.000185254	0	0.00011632	0.000107009	0	0.00021777	0	0.000139237	0	3.17143e-05	5.3267e-05	0.000134885	0	0	0.000133453	1.25477e-05	6.96363e-05	0	9.82688e-05	2.41791e-05	0.000166156	0.000205603	1.85278e-05	7.93541e-05	0.000148185	0.000606097	0	0	0	0	0	0	0	0
k__Bacteria;p__Planctomycetes;c__Planctomycetia	0	0	0	0	0	0	0	0	0	0	0	0	0	0	0	0	0	0	0	0	0	0	0	0	0	0	0	0	0	0	0	0	0	0	0	0	0	0	0	0	0	0	0	0.000344293	0	0.00044082	0	0	0.000272331
k__Bacteria;p__Spirochaetes;c__[Brachyspirae]	0	0	0	0	0	0	0	0	0	0	0	0	0	0	0	0	0	0	0	0	0	0	0	0	0	0	0	0	0	0	0	0	0	0	0	0	0	0	0	0	0	0	0	8.60733e-05	0	0	0	6.64628e-05	0
k__Bacteria;p__TM7;c__TM7-3	0	0	0	0	0	0	0	0	0	0	0	0	8.42815e-05	8.01346e-05	7.60456e-05	0.000185254	0	0.000232639	0.000160514	0.00027894	0.000108885	0	0.000139237	0.000112196	4.75715e-05	3.55114e-05	5.05817e-05	0	0.000247826	5.71941e-05	0.000100381	0.000417818	0.000207019	0.000196538	0.000169254	0.000450996	2.57003e-05	9.26389e-05	0.000198385	9.87898e-05	0.000121219	0	0	0	0	0.00022041	0	0	0
k__Archaea;p__Euryarchaeota;c__Thermoplasmata	0	0	0	0	0	0	0	0	0	0	0	0	0	0	0	0	0	0	0	0	0	0	0	0	0	0	0	0	0	0	0	0	0	0	0	0	0	0	0	0	0	0	0	0	0	0	0	0	0
k__Bacteria;p__Bacteroidetes;c__Flavobacteriia	0	0	0	0	0	0	0	0	0	0	0	0	0	0	0	0	0	0	0	0	0	0	0	0	0	0	0	0	0	0	0	0	0	0	0	0	2.57003e-05	0	0	0	0	0	0	0	0	0	0	0	0
k__Bacteria;p__FBP;c__	0	0	0	0	0	0	0	0	0	0	0	0	0	0	0	0	0	0	0	0	0	0	0	0	0	0	0	0	0	0	0	0	0	0	0	0	0	0	0	0	0	0	0	0	0	0	0	0	0
# Constructed from biom file
#OTU ID	B611	B612	B613	B621	B622	B623	B631	B632	B633	B641	B642	B643	CTL1DS0H1	CTL1DS0H2	CTL1DS0H3	EC1DS0H1	EC1DS0H2	EC1DS0H3	LB1DS0H1	LB1DS0H2	LB1DS0H3	LBEC1DS0H1	LBEC1DS0H2	LBEC1DS0H3	LSW4	LSW5	LSW6	LSW7	LSW8	LSW12	LSW26	LSW30	LSW31	LSW33	LSW35	LSW37	LSW41	LSW42	LSW44	LSW46	LSW47	8358	8359	8360	8362	8363	8364	8365	8366
k__Bacteria;p__Bacteroidetes;c__Bacteroidia;o__Bacteroidales	0.538726	0.558386	0.596225	0.662039	0.622118	0.631944	0.543013	0.674944	0.59024	0.585547	0.579846	0.756511	0.530046	0.5357	0.538555	0.457021	0.462418	0.457369	0.433494	0.44212	0.396777	0.444559	0.473127	0.371592	0.499326	0.499094	0.572787	0.439203	0.422358	0.750539	0.473349	0.718112	0.333557	0.63498	0.691015	0.401434	0.737034	0.330295	0.633801	0.525685	0.653615	0.352808	0.571266	0.33999	0.555774	0.385497	0.456472	0.503057	0.444717
k__Bacteria;p__Firmicutes;c__Clostridia;o__Clostridiales	0.289764	0.340038	0.249436	0.257512	0.305919	0.289177	0.41778	0.263292	0.379701	0.38779	0.385702	0.184349	0.402866	0.400112	0.395589	0.477492	0.472086	0.473072	0.48229	0.477545	0.519273	0.482403	0.459482	0.591832	0.249544	0.268253	0.301012	0.466881	0.444125	0.158942	0.338988	0.223556	0.45258	0.266783	0.247522	0.454556	0.165227	0.340337	0.246226	0.256458	0.223711	0.492811	0.295519	0.517473	0.220582	0.365881	0.322129	0.357504	0.440564
k__Bacteria;p__Actinobacteria;c__Actinobacteria;o__Bifidobacteriales	0.00035583	0.000111744	0.00047489	0	0.000155763	0.000393082	0.000287233	0	0	0	0	0.000128287	0	0	0	0	0	0	0	0	0	0	0	0	0.000174429	7.10227e-05	0.000556399	0.000259281	0.000123913	0.000190647	7.52861e-05	0.000278545	6.0888e-05	0.00332476	0.00565791	0.00308576	0.000462606	0.000111167	0.000109112	0.000296369	0.000424268	0	0	0	0	0	0	0	0
k__Bacteria;p__Tenericutes;c__Mollicutes;o__RF39	0.0476812	0.0130741	0.0194705	0.0302396	0.0227414	0.0272537	0.0133563	0.014645	0.0157213	0.00560787	0.00221795	0.00474663	0.00809102	0.00721212	0.00768061	0.00398296	0.0039488	0.00500174	0.00572499	0.00543933	0.00620645	0.010455	0.0123921	0.00280489	0.001887	0.0037642	0.00520991	0.000444481	0.00388261	0.000343164	0.000639932	0.00540842	0.00109598	0.00111371	0.00140239	0.00488974	0.00151632	0.000629945	0.00177555	0.00187701	0.00224256	0.0252762	0.00661451	0.0204855	0.0519466	0.0315186	0.0144713	0.00312375	0.0121187
k__Bacteria;p__Verrucomicrobia;c__Verrucomicrobiae;o__Verrucomicrobiales	0.103665	0.0699519	0.107206	0.0349943	0.0373832	0.0344602	0.00804251	0.0194206	0.000628852	0.0059253	0.0181872	0.0247595	0.00176991	0.00112188	0.00212928	0	0.000272331	0.00011632	0.000107009	0	0.000326655	0.000883522	0.000696185	0.000897565	0.00223586	0.00118963	0.00349014	0.00651906	0.000433696	0.000667264	0.000614836	0.000928484	0.00136389	0.00199813	0.000604478	0.00695483	0.011668	0.00453931	0.00120023	0.000642134	0.00139402	0	0	0	0	0	0	0	0
k__Bacteria;p__Proteobacteria;c__Epsilonproteobacteria;o__Campylobacterales	0	0	0	0	0	0	0	0	0.00012577	0	0	0	0.00412979	0.00464781	0.00403042	0.00527973	0.00422113	0.00558334	0.0223114	0.0170153	0.0244991	0.000147254	0	0	0.171226	0.0538885	0.0288821	0.0491522	0.0781273	0.0353269	0.124624	0.0184768	0.101987	0.0344432	0.013903	0.0175176	0.00976613	0.218035	0.0514214	0.0937515	0.0238196	0.00211896	0.000355619	0.00421759	0.0304024	0.00363676	0.00968551	0.00591519	0.00170207
k__Bacteria;p__Fibrobacteres;c__Fibrobacteria;o__Fibrobacterales	0	0	0	0	0	0	0	0	0	0	0	0	0	0	7.60456e-05	0	0	0	0	0	0	0	0	0	0	0	0	0	0	0	0	0	0	0	0	0	0	0	0	0	0	0.0228545	7.11238e-05	0.00705801	0.011811	0.0322901	0	0.0147548	0.000136166
k__Bacteria;p__Verrucomicrobia;c__Opitutae;o__[Cerasicoccales]	0	0	0	0	0	0	0	0	0	0	0	0	0	0	0	0	0	0	0	0	0	0	0	0	0	0	0	0	0	5.71941e-05	2.50954e-05	2.32121e-05	2.43552e-05	1.63781e-05	2.41791e-05	0	2.57003e-05	0	9.91926e-06	0	0	0	0	0.00232398	0	0.0501433	0.000683683	6.64628e-05	0.00204248
k__Bacteria;p__Spirochaetes;c__Spirochaetes;o__Spirochaetales	0	0	0	0	0	0	0	0	0	0	0	0	0	8.01346e-05	0	0	0	0	0	0	0	0	0	0	0.0478252	0.105984	0.010757	0	0	0.0164338	0.0209797	0.00382999	0.0664532	0.0179013	0.00350597	0.00854518	0.0133128	0.0658477	0.0134505	0.023018	0.0012728	0.0205842	0.0141536	0.0381305	0	0.0527882	0.107224	0.0216004	0.0266885
k__Bacteria;p__Firmicutes;c__Bacilli;o__Lactobacillales	0.0106749	0.00592245	0.0108038	0.00513503	0.00342679	0.00379979	0.00588827	0.00700414	0.00264118	0.00317427	0.00184829	0.00474663	0.022756	0.0233192	0.0239544	0.0213968	0.022195	0.0208212	0.0242376	0.0242678	0.0238458	0.0245914	0.0185185	0.0270392	0.00426558	0.0120028	0.0399933	0.0109268	0.019	0.0124683	0.0216071	0.0167823	0.0153438	0.0174591	0.0152087	0.0821287	0.0285531	0.0131177	0.0263951	0.0758459	0.063822	0.00242167	0.0533428	0.00619728	0.00360892	0.00308574	0.00376026	0.0254553	0.00401688
k__Bacteria;p__Proteobacteria;c__Gammaproteobacteria;o__Aeromonadales	0	0	0	0	0	0	0	0	0.00012577	0	0	0	0	0	0	0	0	0	0	0	0	0	0	0	0	0	0	0	0	0	0	0	0	0	0	0	0	0	0	0	0	0.000151355	0.000213371	0	0.00710849	0	0.00421604	0	0
k__Bacteria;p__Firmicutes;c__Erysipelotrichi;o__Erysipelotrichales	0.00130471	0.00134093	0.00178084	0.00152149	0.00046729	0.000917191	0.000287233	0.00063674	0.00100616	0.00105809	0.00214402	0.00230917	0.000421408	0.000160269	0.000684411	0.000555761	0.000408497	0.000697918	0.000695559	0	0.00043554	0.00132528	0.00153161	0.000897565	0.000681858	0.000941051	0.00283257	0.00142604	0.00249892	0.000495682	0.00135515	0.00150879	0.000937675	0.00186711	0.00137821	0.00163783	0.00722179	0.000889334	0.0013391	0.00108669	0.00569731	0.0373846	0.0332859	0.00438974	0.0168416	0.0239145	0.00934366	0.0245248	0.0130038
k__Bacteria;p__Actinobacteria;c__Coriobacteriia;o__Coriobacteriales	0.000593049	0.000111744	0.00142467	0	0.000155763	0.000131027	0.000143616	0	0.00012577	0.000317427	0.000221795	0.000256575	0.000589971	0.000560942	0.000152091	9.26269e-05	0.000136166	0.000348959	0.000214018	0.00041841	0.00021777	0.000294507	0.000417711	0.000224391	9.5143e-05	0.000106534	0.000134885	0.00012964	0.000103261	0.000247841	0.000125477	0.000139273	6.0888e-05	0.000294806	9.67165e-05	0.000403523	2.57003e-05	1.85278e-05	0.00013887	9.87898e-05	0.000303049	0.000454064	0.00398293	8.60733e-05	0.000218723	0.000551025	0.0019371	0.00112987	0.000204248
k__Bacteria;p__Proteobacteria;c__Betaproteobacteria;o__Burkholderiales	0.00438857	0.00748687	0.0121097	0.00646634	0.00482866	0.00995807	0.00631912	0.0127348	0.00490504	0.00560787	0.00369658	0.0123156	0.00160135	0.00160269	0.0018251	0.00111152	0.000816993	0.00104688	0.000963082	0.0013947	0.00152439	0.00220881	0.00348092	0	0.00163329	0.0020419	0.00746923	0.00149086	0.000289131	0.00327913	0.00155591	0.00201945	0.00124212	0.000917176	0.00413463	0.000403523	0.00922642	0.00214922	0.00419585	0.000370462	0.00939451	0.00363251	0.000355619	0.000946807	0.0314961	0.00286533	0.0209663	0.00338961	0.00231481
k__Bacteria;p__Synergistetes;c__Synergistia;o__Synergistales	0	0	0	0	0	0	0	0	0	0	0	0	0	0	0	0	0	0	0	0	0	0	0	0	0	0	0	0	0	0	0	0	0	0	0	0	0	0	0	0	0	0.000454064	0	0.00309864	0.000109361	0.00022041	0	0	0.000204248
k__Bacteria;p__Cyanobacteria;c__4C0d-2;o__YS2	0	0	0	0	0	0	0	0	0	0	0	0	0.000758534	0.00120202	0.00136882	0.000555761	0.000680828	0.000930557	0.00128411	0.00083682	0.000544425	0.00103078	0.00208855	0.00112196	0.0102279	0.037429	0.0192548	0.00969525	0.0116891	0.0110003	0.00687613	0.00424781	0.0075014	0.00835285	0.0117752	0.00999312	0.0115395	0.00748522	0.00923483	0.00943443	0.0093339	0.00590283	0.00113798	0.010587	0.0415573	0.00958783	0.00296263	0.00259205	0.0039488
k__Bacteria;p__Proteobacteria;c__Deltaproteobacteria;o__Desulfovibrionales	0	0	0	0	0	0	0	0	0	0	0	0	0.000505689	0.000801346	0.000380228	0.00370508	0.00490196	0.00348959	0.00203317	0.00209205	0.00163328	0.00220881	0.00181008	0.000224391	0.00428143	0.00644531	0.00153431	0.00784325	0.00906631	0.00244028	0.00470538	0.00139273	0.010765	0.00566684	0.00186179	0.00579173	0.00141352	0.00965297	0.00186482	0.00395159	0.000727317	0.00847586	0.01266	0.00817697	0.00743657	0.00462861	0.0195989	0.00757676	0.0144336
k__Bacteria;p__Deferribacteres;c__Deferribacteres;o__Deferribacterales	0	0	0	0	0	0	0	0	0	0	0	0	0.0261273	0.0230788	0.0231179	0.0271397	0.0269608	0.0302431	0.0261637	0.0280335	0.0238458	0.0285672	0.0249234	0.00314148	0.00336172	0.000745739	0.000522677	0.000796363	0.00239565	0.000381294	0.000853242	0.000185697	0.00303222	0.000737016	0	0.000237366	0.000359805	0.0061327	0.000525721	0.0048407	0.000181829	0	0	0	0	0	0	0	0
k__Bacteria;p__Proteobacteria;c__Alphaproteobacteria;o__	0	0	0	0	0	0	0	0	0	0	0	0	8.42815e-05	8.01346e-05	0	0	0	0	5.35045e-05	0	0	0	0	0	0.000428143	0.003125	0.0016692	0.000333361	0.00115652	0.00560502	0.000401526	0.000301757	0.000986385	0.00168695	0.000483582	0.00014242	0.000385505	0.00016675	0.000357093	0.00123487	0.00163646	0.000605418	0.000142248	0.000172147	0.000656168	0.000110205	0.000113947	0.00458594	0.00108932
k__Bacteria;p__Fusobacteria;c__Fusobacteriia;o__Fusobacteriales	0	0	0	0	0	0	0	0	0	0	0	0	0	0	0	0	0	0	0	0	0	0	0	0	3.17143e-05	0	0.000168606	9.26003e-06	2.06522e-05	1.90647e-05	3.7643e-05	0	0	0	0	0	2.57003e-05	0	0	0	0	0	0	0.000172147	0.000437445	0.000110205	0	6.64628e-05	0
k__Bacteria;p__Proteobacteria;c__Gammaproteobacteria;o__Enterobacteriales	0	0	0	0	0	0	0	0	0	0.000105809	0	0	0	0	0	0	0	0.00011632	0	0	0	0	0	0	1.58572e-05	0.000106534	0.000151745	0	0	0.000228776	0.000288597	2.32121e-05	0	0	2.41791e-05	4.74732e-05	2.57003e-05	0	0	0.000246975	0	0	0	0	0	0	0	0	0
k__Bacteria;p__Lentisphaerae;c__[Lentisphaeria];o__Z20	0	0	0	0	0	0	0	0	0	0	0	0	0	0	0	0	0	0	0	0	0	0	0	0	0	0	0	0	0	0	0	0	0	0	0	0	0	0	0	0	0	0.00317845	0	0.00077466	0	0.00969804	0.00319052	0.000598166	0.0127315
k__Bacteria;p__Proteobacteria;c__Gammaproteobacteria;o__Pasteurellales	0	0	0	0	0	0	0	0	0	0	0	0	0	0	0	0	0	0	0	0	0	0	0	0	0.000491572	0.000568182	0.000488956	0.000203721	0.000413044	0.000743523	0.000890885	0.000278545	0.000414038	0.000507722	2.41791e-05	0.000332313	0.000848111	0.00016675	0.00053564	0.000666831	0.000727317	0	0.000142248	8.60733e-05	0.0138889	0.00088164	0.000113947	0.000265851	0
k__Archaea;p__Euryarchaeota;c__Methanobacteria;o__Methanobacteriales	0	0	0	0	0	0	0	0	0	0	0	0	0	0	0	0	0	0	0	0	0	0	0	0	0	0	0	0	0	0	0	0	0	0	0	0	0	0	0	0	0	0.000151355	0	0.00025822	0	0	0	0	6.80828e-05
k__Bacteria;p__Proteobacteria;c__Alphaproteobacteria;o__RF32	0	0	0	0	0	0	0.00301594	0.00541229	0.00377311	0.000740662	0.00214402	0.00821039	0	0	0.000152091	9.26269e-05	0	0	5.35045e-05	0.00013947	0	0	0	0	0.00198214	0.00356889	0.0011971	0.00459298	0.00384131	1.90647e-05	0.00165629	0.00148557	0.00124212	0.000229294	4.83582e-05	0.000427259	0.000514007	0.000203806	0.0061301	2.46975e-05	6.06097e-05	0.00136219	0.00056899	0.00215183	0.00251531	0.00297553	0.00159526	6.64628e-05	0.00047658
k__Bacteria;p__Proteobacteria;c__Deltaproteobacteria;o__GMD14H09	0	0	0	0	0	0	0	0	0	0	0	0	0	0	0	0	0	0	0	0	0	0	0	0	0	0	0	0	0	0	0	0	0	0	0	0	0	0	0	0	0	0.00998941	0.00348506	0.00826304	0	0.00352656	0.0134458	0.0164163	0.00694444
k__Bacteria;p__Verrucomicrobia;c__Verruco-5;o__WCHB1-41	0	0	0	0	0	0	0	0	0	0	0	0	0	0	0	0	0	0	0	0	0	0	0	0	0	0	0	0	0	0	0	0	0	0	0	0	0	0	0	0	0	0.00363251	0.000355619	0.0108452	0.000109361	0.0104695	0.00341841	0	0.00701253
k__Bacteria;p__Tenericutes;c__RF3;o__ML615J-28	0	0	0	0	0	0	0	0	0	0	0	0	0	0	0	0	0	0	0	0	0	0	0	0	0	7.10227e-05	0.000505817	0	0	0	0	2.32121e-05	0.000450571	0.000343941	0	0	0	0	0	0	0	0.00151355	0.000142248	8.60733e-05	0	0.000110205	0.000341841	0	6.80828e-05
k__Bacteria;p__Elusimicrobia;c__Elusimicrobia;o__Elusimicrobiales	0	0	0	0	0	0	0	0	0	0	0	0	0	0	0	0	0	0	0	0	0	0	0	0	0.000111	5.3267e-05	8.43028e-05	9.26003e-06	0	7.62587e-05	3.7643e-05	6.96363e-05	0.000450571	0.000245672	0.000677015	0	0	0	0.00066459	0	0	0.00272438	0.00177809	0.0111035	0.00273403	0.00385717	0.00205105	0.000332314	0.00245098
k__Bacteria;p__Lentisphaerae;c__[Lentisphaeria];o__Victivallales	0	0	0	0	0	0	0	0	0	0	0	0	0	0	0	0	0	0	0	0	0	0	0	0	0	0	0	1.85201e-05	0	0	0	0	0	0	2.41791e-05	2.37366e-05	0	0	9.91926e-06	0	0	0.00151355	0.000284495	0.00232398	0.000437445	0.000771435	0.002165	0.00684567	0.00211057
k__Bacteria;p__Tenericutes;c__Mollicutes;o__Anaeroplasmatales	0.00284664	0.00346407	0.000831058	0.00209205	0.00280374	0.00183438	0.00186701	0.00159185	0.000880392	0.00402074	0.00391838	0.00166774	8.42815e-05	0.000160269	0.000152091	0.00120415	0.000953159	0.000814238	0.000107009	0.00041841	0.000544425	0.00132528	0.00125313	0.000112196	1.58572e-05	1.77557e-05	0	0	0	0	0	0	0	0	0	0	0	0	0	0	0	0	0	0	0	0	0	0	0
k__Bacteria;p__WPS-2;c__;o__	0	0	0	0	0	0	0	0	0	0	0	0	0	0	0	0	0	0	0	0	0	0	0	0	0	0	0	0	0	0	0	0	0	0	0	0	0	0	0	0	0	0	0	0.000172147	0	0.000110205	0	0	0.000612745
k__Bacteria;p__Firmicutes;c__Clostridia;o__SHA-98	0	0	0	0	0	0	0	0	0	0	0	0	0	0	0	0	0	0	0	0	0	0	0	0	0	0	0	0	0	0	0	0	0	0	0	0	0	0	0	0	0	0	0	0	0	0	0	0	0
k__Bacteria;p__Cyanobacteria;c__Chloroplast;o__Streptophyta	0	0	0	0	0	0	0	0	0	0.000105809	7.39317e-05	0	8.42815e-05	8.01346e-05	7.60456e-05	0.000185254	0	0.00011632	0.000107009	0	0.00021777	0	0.000139237	0	3.17143e-05	5.3267e-05	0.000134885	0	0	0.000133453	1.25477e-05	6.96363e-05	0	9.82688e-05	2.41791e-05	0.000166156	0.000205603	1.85278e-05	7.93541e-05	0.000148185	0.000606097	0	0	0	0	0	0	0	0
k__Bacteria;p__Firmicutes;c__Bacilli;o__Gemellales	0	0	0	0	0	0	0	0	0	0	0	0	0	0	0	0	0	0	0	0	0	0	0	0	0	1.77557e-05	3.37211e-05	2.77801e-05	2.06522e-05	1.90647e-05	1.25477e-05	2.32121e-05	0	0	2.41791e-05	0	0	0	0	0	0	0	0	0	0.000328084	0.000110205	0	0	0
k__Bacteria;p__Planctomycetes;c__Planctomycetia;o__Pirellulales	0	0	0	0	0	0	0	0	0	0	0	0	0	0	0	0	0	0	0	0	0	0	0	0	0	0	0	0	0	0	0	0	0	0	0	0	0	0	0	0	0	0	0	0.000344293	0	0.00044082	0	0	0.000272331
k__Bacteria;p__Proteobacteria;c__Alphaproteobacteria;o__Rickettsiales	0	0.000111744	0	0	0	0.000131027	0	0	0	0	0	0	0	0	0	0	0	0	0	0	0	0	0	0	3.17143e-05	5.3267e-05	0.000236048	0	0	0.000114388	0	6.96363e-05	0	0.000245672	0	0.000166156	0.000411205	0	0.000208304	9.87898e-05	0.000787927	0	0	0	0	0	0	0	0
k__Bacteria;p__Proteobacteria;c__Gammaproteobacteria;o__Pseudomonadales	0	0	0	0	0	0	0	0	0	0	0	0	0	0	0	0	0	0	0	0	0	0	0	0	0	0	0	0	0	0	0	0	0	0	0	0	2.57003e-05	0	0	0	0	0	0	0	0	0	0	0	0
k__Bacteria;p__Spirochaetes;c__[Brachyspirae];o__[Brachyspirales]	0	0	0	0	0	0	0	0	0	0	0	0	0	0	0	0	0	0	0	0	0	0	0	0	0	0	0	0	0	0	0	0	0	0	0	0	0	0	0	0	0	0	0	8.60733e-05	0	0	0	6.64628e-05	0
k__Bacteria;p__Actinobacteria;c__Actinobacteria;o__Actinomycetales	0	0	0	0	0	0	0	0	0	0	0	0	0	0	0	0	0	0	0	0	0	0	0	0	1.58572e-05	0.000284091	0.000539538	9.26003e-06	0.000144565	5.71941e-05	0.000138024	2.32121e-05	0.000182664	0.000294806	4.83582e-05	0.00014242	5.14007e-05	9.26389e-05	0.000109112	7.40924e-05	0.000121219	0	0	0	0	0	0	0	0
k__Bacteria;p__Firmicutes;c__Bacilli;o__Turicibacterales	0	0	0.000237445	0	0	0	0	0.00031837	0.00012577	0	0	0	0	0	0	0	0	0	0	0	0	0	0	0	1.58572e-05	0	0.000185466	0	0	9.53234e-05	0	0.000278545	1.21776e-05	0.000212916	0.000193433	0.000450996	0	0	0	2.46975e-05	0	0	0	0	0	0	0	0	0
k__Bacteria;p__TM7;c__TM7-3;o__CW040	0	0	0	0	0	0	0	0	0	0	0	0	8.42815e-05	8.01346e-05	7.60456e-05	0.000185254	0	0.000232639	0.000160514	0.00027894	0.000108885	0	0.000139237	0.000112196	4.75715e-05	3.55114e-05	5.05817e-05	0	0.000247826	5.71941e-05	0.000100381	0.000417818	0.000207019	0.000196538	0.000169254	0.000450996	2.57003e-05	9.26389e-05	0.000198385	9.87898e-05	0.000121219	0	0	0	0	0.00022041	0	0	0
k__Bacteria;p__Spirochaetes;c__Spirochaetes;o__Sphaerochaetales	0	0	0	0	0	0	0	0	0	0	0	0	0	0	0	0	0	0	0	0	0	0	0	0	0	0	0	0	0	0	0	0	0	0	0	0	0	0	0	0	0	0	0.000142248	0	0	0	0.000113947	0	6.80828e-05
k__Archaea;p__Euryarchaeota;c__Thermoplasmata;o__E2	0	0	0	0	0	0	0	0	0	0	0	0	0	0	0	0	0	0	0	0	0	0	0	0	0	0	0	0	0	0	0	0	0	0	0	0	0	0	0	0	0	0	0	0	0	0	0	0	0
k__Bacteria;p__Firmicutes;c__Bacilli;o__Bacillales	0	0	0	0	0	0	0	0	0	0	0	0	0	0	0	0	0	0	0	0	0	0	0	0	1.58572e-05	1.77557e-05	0	9.26003e-06	0	0	0	0	0	3.27563e-05	4.83582e-05	4.74732e-05	0	1.85278e-05	9.91926e-06	0	0	0	0	0	0	0	0	0	0
k__Bacteria;p__Proteobacteria;c__Betaproteobacteria;o__Neisseriales	0	0	0	0	0	0	0	0	0	0	0	0	0	0	0	0	0	0	0	0	0	0	0	0	0	7.10227e-05	0.000118024	1.85201e-05	6.19566e-05	0	5.01907e-05	0	4.87104e-05	3.27563e-05	7.25374e-05	2.37366e-05	2.57003e-05	0	9.91926e-06	2.46975e-05	0	0	0	0	0	0	0	0	0
k__Bacteria;p__Firmicutes;c__Clostridia;o__	0	0	0	0	0	0	0	0	0	0	0	0	0	0	0	0	0	0	0	0	0	0	0	0	0	0	0	0	0	0	0	0	0	0	0	0	0	0	0	0	0	0	0	0	0	0	0	6.64628e-05	0
k__Bacteria;p__Proteobacteria;c__Betaproteobacteria;o__Rhodocyclales	0	0	0	0	0	0	0	0	0	0	0	0	0	0	0	0	0	0	0	0	0	0	0	0	0	0	0	0	0	0	0	0	0	0	0	0	0	0	0	0	0	0	0	0	0	0	0	0	0
k__Bacteria;p__Proteobacteria;c__Alphaproteobacteria;o__Rhizobiales	0	0	0	0	0	0	0	0	0	0	0	0	0	0	0	0	0	0	0	0	0	0	0	0	0	0	0	0	0	1.90647e-05	0	4.64242e-05	0	0	2.41791e-05	0	5.14007e-05	0	0	0	0	0	0	0	0	0	0	0	0
k__Bacteria;p__Bacteroidetes;c__Flavobacteriia;o__Flavobacteriales	0	0	0	0	0	0	0	0	0	0	0	0	0	0	0	0	0	0	0	0	0	0	0	0	0	0	0	0	0	0	0	0	0	0	0	0	2.57003e-05	0	0	0	0	0	0	0	0	0	0	0	0
k__Bacteria;p__Proteobacteria;c__Alphaproteobacteria;o__Sphingomonadales	0	0	0	0	0	0	0	0	0	0	0	0	0	0	0	0	0	0	0	0	0	0	0	0	0	0	0	0	0	0	0	0	0	0	0	0	2.57003e-05	0	0	0	0	0	0	0	0	0	0	0	0
k__Bacteria;p__Proteobacteria;c__Gammaproteobacteria;o__Xanthomonadales	0	0	0	0	0	0	0	0	0	0	0	0	0	0	0	0	0	0	0	0	0	0	0	0	0	0	0	0	0	0	0	0	0	1.63781e-05	2.41791e-05	0	0	0	0	0	0	0	0	0	0	0	0	0	0
k__Bacteria;p__Proteobacteria;c__Betaproteobacteria;o__	0	0	0	0	0	0	0	0	0	0	0	0	0	0	0	0	0	0	0	0	0	0	0	0	0	0	0	0	0	0	0	0	0	0	0	0	0	0	0	0	0	0	0	0	0	0	0	0	0
k__Bacteria;p__FBP;c__;o__	0	0	0	0	0	0	0	0	0	0	0	0	0	0	0	0	0	0	0	0	0	0	0	0	0	0	0	0	0	0	0	0	0	0	0	0	0	0	0	0	0	0	0	0	0	0	0	0	0
k__Bacteria;p__TM7;c__TM7-3;o__	0	0	0	0	0	0	0	0	0	0	0	0	0	0	0	0	0	0	0	0	0	0	0	0	0	0	0	0	0	0	0	0	0	0	0	0	0	0	0	0	0	0	0	0	0	0	0	0	0
k__Bacteria;p__Proteobacteria;c__Gammaproteobacteria;o__Cardiobacteriales	0	0	0	0	0	0	0	0	0	0	0	0	0	0	0	0	0	0	0	0	0	0	0	0	0	0	0	0	0	0	0	0	0	0	0	0	0	0	0	0	0	0	0	0	0	0	0	0	0
# Constructed from biom file
#OTU ID	B611	B612	B613	B621	B622	B623	B631	B632	B633	B641	B642	B643	CTL1DS0H1	CTL1DS0H2	CTL1DS0H3	EC1DS0H1	EC1DS0H2	EC1DS0H3	LB1DS0H1	LB1DS0H2	LB1DS0H3	LBEC1DS0H1	LBEC1DS0H2	LBEC1DS0H3	LSW4	LSW5	LSW6	LSW7	LSW8	LSW12	LSW26	LSW30	LSW31	LSW33	LSW35	LSW37	LSW41	LSW42	LSW44	LSW46	LSW47	8358	8359	8360	8362	8363	8364	8365	8366
k__Bacteria;p__Bacteroidetes;c__Bacteroidia;o__Bacteroidales;f__S24-7	0.48808	0.494133	0.536507	0.610308	0.555763	0.598008	0.523912	0.646928	0.565463	0.566183	0.56092	0.728544	0.383397	0.383845	0.385856	0.31558	0.325027	0.324881	0.306367	0.312413	0.270579	0.324253	0.346979	0.179064	0.0844394	0.109482	0.303996	0.161375	0.140972	0.219415	0.0847596	0.155359	0.0688156	0.136659	0.282823	0.121769	0.151041	0.0547496	0.073462	0.0784885	0.205891	0.0691691	0.0928165	0.078671	0.00371829	0.0142164	0.0429581	0.0455935	0.0233524
k__Bacteria;p__Bacteroidetes;c__Bacteroidia;o__Bacteroidales;f__Bacteroidaceae	0.0506464	0.064253	0.0597174	0.0517307	0.0663551	0.0339361	0.0156542	0.0235594	0.0181109	0.00603111	0.00613633	0.00962155	0.0492204	0.0476	0.0463878	0.0347351	0.0340414	0.0293126	0.0335474	0.032636	0.0334277	0.0219408	0.0221387	0.0347807	0.0195836	0.011701	0.0445456	0.0265763	0.0212718	0.0627609	0.0170398	0.0278081	0.0139921	0.0245345	0.0209875	0.0216241	0.0432794	0.00922684	0.0272284	0.0176093	0.0393357	0.00484335	0.00135135	0.000602513	0.000218723	0.000330615	0.002165	6.64628e-05	0.00292756
k__Bacteria;p__Bacteroidetes;c__Bacteroidia;o__Bacteroidales;f__Prevotellaceae	0	0	0	0	0	0	0	0	0	0	0.000147863	0.000128287	0.0412137	0.0425515	0.0473764	0.0298259	0.0292756	0.028382	0.0257892	0.0305439	0.0258057	0.0225298	0.0303537	0.0393807	0.344275	0.323757	0.185584	0.208869	0.189277	0.400072	0.320418	0.390056	0.187742	0.344907	0.278423	0.10062	0.473477	0.217349	0.480191	0.301926	0.254197	0.0868776	0.303556	0.0466517	0.355643	0.084968	0.23211	0.266848	0.148148
k__Bacteria;p__Firmicutes;c__Clostridia;o__Clostridiales;f__	0.201044	0.215443	0.16075	0.165272	0.185514	0.179376	0.255062	0.165234	0.234184	0.263464	0.247228	0.118666	0.26692	0.268932	0.267529	0.317062	0.315496	0.317436	0.304013	0.308926	0.338632	0.300545	0.283208	0.388197	0.127555	0.136044	0.0723487	0.278255	0.161108	0.0704821	0.198467	0.0720039	0.260661	0.0945182	0.056555	0.213202	0.0594963	0.179293	0.0890848	0.104618	0.0474574	0.208415	0.0566145	0.155621	0.0381671	0.108331	0.103122	0.0594178	0.132421
k__Bacteria;p__Firmicutes;c__Clostridia;o__Clostridiales;f__Ruminococcaceae	0.0464951	0.0824673	0.0523566	0.058197	0.0919003	0.0677411	0.124228	0.0617638	0.11181	0.0693048	0.0794766	0.0420783	0.0846186	0.0814969	0.0777186	0.101149	0.0970861	0.0974759	0.116426	0.110321	0.117922	0.127963	0.126984	0.156064	0.0622869	0.0993253	0.159703	0.103462	0.226369	0.0501401	0.0849729	0.0873935	0.147142	0.106409	0.102689	0.118161	0.0828322	0.112427	0.111483	0.101235	0.0677011	0.172847	0.147155	0.216561	0.0846457	0.142495	0.140725	0.162635	0.159518
k__Bacteria;p__Actinobacteria;c__Actinobacteria;o__Bifidobacteriales;f__Bifidobacteriaceae	0.00035583	0.000111744	0.00047489	0	0.000155763	0.000393082	0.000287233	0	0	0	0	0.000128287	0	0	0	0	0	0	0	0	0	0	0	0	0.000174429	7.10227e-05	0.000556399	0.000259281	0.000123913	0.000190647	7.52861e-05	0.000278545	6.0888e-05	0.00332476	0.00565791	0.00308576	0.000462606	0.000111167	0.000109112	0.000296369	0.000424268	0	0	0	0	0	0	0	0
k__Bacteria;p__Bacteroidetes;c__Bacteroidia;o__Bacteroidales;f__[Paraprevotellaceae]	0	0	0	0	0	0	0	0	0	0	0.000295727	0	0	0	0	0	0	0	0	0	0	0	0	0	0.036741	0.043608	0.0128477	0.00672278	0.0592718	0.0244409	0.0361875	0.107402	0.0447161	0.0959104	0.0869965	0.0562083	0.0459008	0.0286625	0.0381296	0.0885157	0.123523	0.057212	0.0819346	0.0863316	0.165792	0.0249063	0.0726983	0.0781603	0.0448666
k__Bacteria;p__Tenericutes;c__Mollicutes;o__RF39;f__	0.0476812	0.0130741	0.0194705	0.0302396	0.0227414	0.0272537	0.0133563	0.014645	0.0157213	0.00560787	0.00221795	0.00474663	0.00809102	0.00721212	0.00768061	0.00398296	0.0039488	0.00500174	0.00572499	0.00543933	0.00620645	0.010455	0.0123921	0.00280489	0.001887	0.0037642	0.00520991	0.000444481	0.00388261	0.000343164	0.000639932	0.00540842	0.00109598	0.00111371	0.00140239	0.00488974	0.00151632	0.000629945	0.00177555	0.00187701	0.00224256	0.0252762	0.00661451	0.0204855	0.0519466	0.0315186	0.0144713	0.00312375	0.0121187
k__Bacteria;p__Bacteroidetes;c__Bacteroidia;o__Bacteroidales;f__BS11	0	0	0	0	0	0	0	0	0	0	0	0	0	0	0	0	0	0	0	0	0	0	0	0	0	0	0	0	0	0	0	0	0	0	0	0	0	0	0	0	0	0	7.11238e-05	0.0600792	0	0.223055	0.000113947	0	0.170207
k__Bacteria;p__Verrucomicrobia;c__Verrucomicrobiae;o__Verrucomicrobiales;f__Verrucomicrobiaceae	0.103665	0.0699519	0.107206	0.0349943	0.0373832	0.0344602	0.00804251	0.0194206	0.000628852	0.0059253	0.0181872	0.0247595	0.00176991	0.00112188	0.00212928	0	0.000272331	0.00011632	0.000107009	0	0.000326655	0.000883522	0.000696185	0.000897565	0.00223586	0.00118963	0.00349014	0.00651906	0.000433696	0.000667264	0.000614836	0.000928484	0.00136389	0.00199813	0.000604478	0.00695483	0.011668	0.00453931	0.00120023	0.000642134	0.00139402	0	0	0	0	0	0	0	0
k__Bacteria;p__Proteobacteria;c__Epsilonproteobacteria;o__Campylobacterales;f__Helicobacteraceae	0	0	0	0	0	0	0	0	0.00012577	0	0	0	0.00412979	0.00464781	0.00403042	0.00527973	0.00422113	0.00558334	0.0223114	0.0170153	0.0244991	0.000147254	0	0	0.171226	0.0538885	0.0288821	0.0491522	0.0781273	0.0353269	0.124624	0.0184768	0.101987	0.0344432	0.013903	0.0175176	0.00976613	0.218035	0.0514214	0.0937515	0.0238196	0.00211896	0	0.00421759	0.0290901	0.00264492	0.00672288	0.00591519	0.0015659
k__Bacteria;p__Fibrobacteres;c__Fibrobacteria;o__Fibrobacterales;f__Fibrobacteraceae	0	0	0	0	0	0	0	0	0	0	0	0	0	0	7.60456e-05	0	0	0	0	0	0	0	0	0	0	0	0	0	0	0	0	0	0	0	0	0	0	0	0	0	0	0.0228545	7.11238e-05	0.00705801	0.011811	0.0322901	0	0.0147548	0.000136166
k__Bacteria;p__Firmicutes;c__Clostridia;o__Clostridiales;f__Lachnospiraceae	0.0306014	0.033635	0.0230322	0.0228224	0.0179128	0.0252883	0.0336062	0.0308819	0.0282983	0.0499418	0.0547834	0.0170622	0.0450906	0.0424714	0.0430418	0.0540941	0.0535131	0.0523438	0.0545746	0.0514644	0.0572735	0.0472684	0.0431635	0.0393807	0.0395953	0.00676491	0.00839656	0.0459298	0.041387	0.00922731	0.0390735	0.00977229	0.0159527	0.0325925	0.0119445	0.00992191	0.0107427	0.0207511	0.0259885	0.010694	0.0214558	0.0646284	0.0432432	0.095111	0.0620079	0.0775843	0.0357794	0.0975675	0.119553
k__Bacteria;p__Verrucomicrobia;c__Opitutae;o__[Cerasicoccales];f__[Cerasicoccaceae]	0	0	0	0	0	0	0	0	0	0	0	0	0	0	0	0	0	0	0	0	0	0	0	0	0	0	0	0	0	5.71941e-05	2.50954e-05	2.32121e-05	2.43552e-05	1.63781e-05	2.41791e-05	0	2.57003e-05	0	9.91926e-06	0	0	0	0	0.00232398	0	0.0501433	0.000683683	6.64628e-05	0.00204248
k__Bacteria;p__Firmicutes;c__Clostridia;o__Clostridiales;f__Veillonellaceae	0.00130471	0.00122919	0.00237445	0.00228224	0.000311526	0.00157233	0.00100531	0.00063674	0.000754622	0.000105809	0	0.000128287	0	0	0.000152091	0	0	0.00011632	0	0.00013947	0	0	0	0	0.0136689	0.0202947	0.0183949	0.0245576	0.0109044	0.013269	0.0111298	0.00436387	0.0212012	0.00694433	0.0017409	0.00417764	0.00701619	0.0237341	0.00701291	0.00901457	0.00775805	0.0183139	0.0364154	0.00895163	0.0291995	0.0130042	0.030082	0.0251894	0.00694444
k__Bacteria;p__Bacteroidetes;c__Bacteroidia;o__Bacteroidales;f__Rikenellaceae	0	0	0	0	0	0	0.00344679	0.00445718	0.00666583	0.0132261	0.0123466	0.0182168	0.049389	0.054171	0.0514829	0.0657651	0.0622277	0.0614168	0.0597646	0.0560669	0.0582535	0.0693565	0.0661376	0.111859	0.0102754	0.00854048	0.0208397	0.033688	0.01045	0.0374621	0.0136393	0.0310578	0.00350715	0.022651	0.0176991	0.0893684	0.00950912	0.0115243	0.0043248	0.0182761	0.0152737	0.000908128	0	0.00051644	0	0.00022041	0	0	0.000272331
k__Bacteria;p__Bacteroidetes;c__Bacteroidia;o__Bacteroidales;f__Porphyromonadaceae	0	0	0	0	0	0	0	0	0	0	0	0	0.00117994	0.00136229	0.00159696	0.000555761	0.00163399	0.00221007	0.0012306	0.00167364	0.00174216	0.000294507	0.00125313	0.00145854	0.00215657	0.00147372	0.00059012	0.00169459	0.000598914	0.00337445	0.000690122	0.00125345	0.00132736	0.000933554	0.000386866	0.000925728	0.00267283	0.00122283	0.00177555	0.000839714	0.00266683	0.0130165	0.0103841	0.024703	0.0183727	0.00551025	0.00615314	0.00478533	0.0087146
k__Bacteria;p__Spirochaetes;c__Spirochaetes;o__Spirochaetales;f__Spirochaetaceae	0	0	0	0	0	0	0	0	0	0	0	0	0	8.01346e-05	0	0	0	0	0	0	0	0	0	0	0.0478252	0.105984	0.010757	0	0	0.0164338	0.0209797	0.00382999	0.0664532	0.0179013	0.00350597	0.00854518	0.0133128	0.0658477	0.0134505	0.023018	0.0012728	0.0205842	0.0141536	0.0381305	0	0.0527882	0.107224	0.0216004	0.0266885
k__Bacteria;p__Bacteroidetes;c__Bacteroidia;o__Bacteroidales;f__	0	0	0	0	0	0	0	0	0	0	0	0	0.000674252	0.000961616	0.00106464	0.00305669	0.0039488	0.00383855	0.00192616	0.00348675	0.00239547	0.00103078	0.000556948	0.000673174	0.00145886	0.000355114	0.00386107	5.55602e-05	2.06522e-05	0.00211618	0.00016312	0.00362109	0.012482	0.00817269	0.00292567	0.0084265	0.01046	0.00707761	0.00837185	0.0192393	0.012425	0.068715	0.0625178	0.0178172	0.0062336	0.0207185	0.066773	0.0414064	0.0279139
k__Bacteria;p__Firmicutes;c__Bacilli;o__Lactobacillales;f__Lactobacillaceae	0.0106749	0.00592245	0.0108038	0.00513503	0.00342679	0.00379979	0.00588827	0.00700414	0.00264118	0.00317427	0.00184829	0.00474663	0.022756	0.0233192	0.0239544	0.0213968	0.022195	0.0208212	0.0242376	0.0242678	0.0237369	0.0245914	0.0185185	0.026927	0.00372643	0.0113104	0.0391502	0.0104268	0.0184011	0.0119345	0.020666	0.0159931	0.0145401	0.0172462	0.0148218	0.0812267	0.0278592	0.0121542	0.0257702	0.0751791	0.0629735	0.000151355	0.0412518	0.00507833	0.00131234	0.00066123	0.000911577	0.0114316	0.000953159
k__Bacteria;p__Proteobacteria;c__Epsilonproteobacteria;o__Campylobacterales;f__Campylobacteraceae	0	0	0	0	0	0	0	0	0	0	0	0	0	0	0	0	0	0	0	0	0	0	0	0	0	0	0	0	0	0	0	0	0	0	0	0	0	0	0	0	0	0	0.000355619	0	0.00131234	0.000991845	0.00296263	0	0.000136166
k__Bacteria;p__Proteobacteria;c__Gammaproteobacteria;o__Aeromonadales;f__Succinivibrionaceae	0	0	0	0	0	0	0	0	0.00012577	0	0	0	0	0	0	0	0	0	0	0	0	0	0	0	0	0	0	0	0	0	0	0	0	0	0	0	0	0	0	0	0	0.000151355	0.000213371	0	0.00710849	0	0.00421604	0	0
k__Bacteria;p__Firmicutes;c__Clostridia;o__Clostridiales;f__Clostridiaceae	0.000948879	0.000335233	0.000237445	0.00209205	0.00233645	0.00327568	0.00129255	0.00254696	0.00150924	0.000846471	0.00103504	0.00230917	0.000842815	0.00128215	0.00174905	0.000741015	0.000272331	0.00151216	0.0011771	0.00111576	0.00119774	0.00161979	0.000974659	0.00179513	0.00489986	0.00381747	0.0290845	0.0119732	0.00218913	0.00976112	0.00294871	0.0328683	0.00448136	0.0145438	0.0555394	0.0788768	0.00344384	0.00203806	0.00670542	0.0285503	0.0761258	0.0199788	0.00775249	0.0231537	0.00459318	0.012894	0.00820419	0.00977004	0.00694444
k__Bacteria;p__Firmicutes;c__Erysipelotrichi;o__Erysipelotrichales;f__Erysipelotrichaceae	0.00130471	0.00134093	0.00178084	0.00152149	0.00046729	0.000917191	0.000287233	0.00063674	0.00100616	0.00105809	0.00214402	0.00230917	0.000421408	0.000160269	0.000684411	0.000555761	0.000408497	0.000697918	0.000695559	0	0.00043554	0.00132528	0.00153161	0.000897565	0.000681858	0.000941051	0.00283257	0.00142604	0.00249892	0.000495682	0.00135515	0.00150879	0.000937675	0.00186711	0.00137821	0.00163783	0.00722179	0.000889334	0.0013391	0.00108669	0.00569731	0.0373846	0.0332859	0.00438974	0.0168416	0.0239145	0.00934366	0.0245248	0.0130038
k__Bacteria;p__Actinobacteria;c__Coriobacteriia;o__Coriobacteriales;f__Coriobacteriaceae	0.000593049	0.000111744	0.00142467	0	0.000155763	0.000131027	0.000143616	0	0.00012577	0.000317427	0.000221795	0.000256575	0.000589971	0.000560942	0.000152091	9.26269e-05	0.000136166	0.000348959	0.000214018	0.00041841	0.00021777	0.000294507	0.000417711	0.000224391	9.5143e-05	0.000106534	0.000134885	0.00012964	0.000103261	0.000247841	0.000125477	0.000139273	6.0888e-05	0.000294806	9.67165e-05	0.000403523	2.57003e-05	1.85278e-05	0.00013887	9.87898e-05	0.000303049	0.000454064	0.00398293	8.60733e-05	0.000218723	0.000551025	0.0019371	0.00112987	0.000204248
k__Bacteria;p__Firmicutes;c__Bacilli;o__Lactobacillales;f__Streptococcaceae	0	0	0	0	0	0	0	0	0	0	0	0	0	0	0	0	0	0	0	0	0.000108885	0	0	0.000112196	0.000444	0.000639205	0.000775586	0.000435221	0.000557609	0.000533811	0.000828147	0.000742787	0.000767189	0.000114647	0.000386866	0.000735835	0.000668209	0.000907861	0.000585236	0.000617436	0.000848536	0.00227032	0.012091	0.00103288	0.00218723	0.0023143	0.00284868	0.0139572	0.00306373
k__Bacteria;p__Firmicutes;c__Clostridia;o__Clostridiales;f__Christensenellaceae	0.00047444	0.000670466	0.00047489	0.000380373	0.000778816	0.000655136	0.000287233	0	0.000251541	0.000634853	0.000147863	0.000256575	0	0	7.60456e-05	0	0.000136166	0	0	0.00013947	0	0.000147254	0	0.000224391	0.000174429	1.77557e-05	0.000657562	8.33403e-05	4.13044e-05	0.000266906	0.000125477	0.000139273	0.000207019	0.00026205	4.83582e-05	0.000356049	0.000205603	0.000148222	0.000426528	7.40924e-05	0	0.00696231	0.000640114	0.0166982	0.00185914	0.0105797	0.00148131	0.00146218	0.0141612
k__Bacteria;p__Proteobacteria;c__Betaproteobacteria;o__Burkholderiales;f__Alcaligenaceae	0.00438857	0.00748687	0.0121097	0.00646634	0.00482866	0.00995807	0.00631912	0.0127348	0.00490504	0.00560787	0.00369658	0.0123156	0.00160135	0.00152256	0.001673	0.000926269	0.000680828	0.00104688	0.000963082	0.0013947	0.00130662	0.00220881	0.00348092	0	0.00163329	0.0020419	0.00746923	0.00149086	0.000289131	0.00327913	0.00155591	0.00201945	0.00122994	0.000917176	0.00413463	0.000403523	0.00917502	0.00214922	0.00419585	0.000370462	0.00939451	0.00363251	0.000355619	0.000946807	0.0314961	0.00286533	0.0209663	0.00338961	0.00231481
k__Bacteria;p__Synergistetes;c__Synergistia;o__Synergistales;f__Synergistaceae	0	0	0	0	0	0	0	0	0	0	0	0	0	0	0	0	0	0	0	0	0	0	0	0	0	0	0	0	0	0	0	0	0	0	0	0	0	0	0	0	0	0	0	0	0	0	0	0	6.80828e-05
k__Bacteria;p__Cyanobacteria;c__4C0d-2;o__YS2;f__	0	0	0	0	0	0	0	0	0	0	0	0	0.000758534	0.00120202	0.00136882	0.000555761	0.000680828	0.000930557	0.00128411	0.00083682	0.000544425	0.00103078	0.00208855	0.00112196	0.0102279	0.037429	0.0192548	0.00969525	0.0116891	0.0110003	0.00687613	0.00424781	0.0075014	0.00835285	0.0117752	0.00999312	0.0115395	0.00748522	0.00923483	0.00943443	0.0093339	0.00590283	0.00113798	0.010587	0.0415573	0.00958783	0.00296263	0.00259205	0.0039488
k__Bacteria;p__Bacteroidetes;c__Bacteroidia;o__Bacteroidales;f__[Barnesiellaceae]	0	0	0	0	0	0	0	0	0	0	0	0	0	0	0	0	0	0	0	0	0	0	0	0	0	0	0	0	0	0	0	0	0	0	0	0	0	0	0	0	0	0	0	0	0	0	0	0	0
k__Bacteria;p__Bacteroidetes;c__Bacteroidia;o__Bacteroidales;f__p-2534-18B5	0	0	0	0	0	0	0	0	0	0	0	0	0	0	0	0	0	0	0	0	0	0	0	0	0	0	0	0	0	0	0	0	0	0	0	0	0	0	0	0	0	0.0284547	0.00355619	0.0077466	0	0.00132246	0.017206	0.032168	0.00653595
k__Bacteria;p__Bacteroidetes;c__Bacteroidia;o__Bacteroidales;f__[Odoribacteraceae]	0	0	0	0	0	0	0	0	0	0.000105809	0	0	0.00497261	0.00520875	0.00479087	0.00750278	0.00626362	0.00732814	0.00486891	0.00529986	0.00457317	0.00515388	0.00570872	0.00437563	0.000396429	0.000177557	0.000522677	0.000222241	0.000495653	0.00089604	0.000451717	0.00155521	0.000974208	0.00121198	0.000773732	0.00249234	0.000693909	0.000481722	0.000317416	0.000790319	0.000303049	0.000605418	7.11238e-05	8.60733e-05	0.000437445	0.00022041	0.000113947	0.000132926	6.80828e-05
k__Bacteria;p__Bacteroidetes;c__Bacteroidia;o__Bacteroidales;f__RF16	0	0	0	0	0	0	0	0	0	0	0	0	0	0	0	0	0	0	0	0	0	0	0	0	0	0	0	0	0	0	0	0	0	0	0	0	0	0	0	0	0	0.0230059	0.0150071	0.0167843	0.00535871	0.0100287	0.0161805	0.0338961	0.0117102
k__Bacteria;p__Proteobacteria;c__Deltaproteobacteria;o__Desulfovibrionales;f__Desulfovibrionaceae	0	0	0	0	0	0	0	0	0	0	0	0	0.000505689	0.000801346	0.000380228	0.00370508	0.00490196	0.00348959	0.00203317	0.00209205	0.00163328	0.00220881	0.00181008	0.000224391	0.00428143	0.00644531	0.00153431	0.00784325	0.00906631	0.00244028	0.00470538	0.00139273	0.010765	0.00566684	0.00186179	0.00579173	0.00141352	0.00965297	0.00186482	0.00395159	0.000727317	0.00847586	0.01266	0.00817697	0.00743657	0.00462861	0.0195989	0.00757676	0.0144336
k__Bacteria;p__Deferribacteres;c__Deferribacteres;o__Deferribacterales;f__Deferribacteraceae	0	0	0	0	0	0	0	0	0	0	0	0	0.0261273	0.0230788	0.0231179	0.0271397	0.0269608	0.0302431	0.0261637	0.0280335	0.0238458	0.0285672	0.0249234	0.00314148	0.00336172	0.000745739	0.000522677	0.000796363	0.00239565	0.000381294	0.000853242	0.000185697	0.00303222	0.000737016	0	0.000237366	0.000359805	0.0061327	0.000525721	0.0048407	0.000181829	0	0	0	0	0	0	0	0
k__Bacteria;p__Proteobacteria;c__Alphaproteobacteria;o__;f__	0	0	0	0	0	0	0	0	0	0	0	0	8.42815e-05	8.01346e-05	0	0	0	0	5.35045e-05	0	0	0	0	0	0.000428143	0.003125	0.0016692	0.000333361	0.00115652	0.00560502	0.000401526	0.000301757	0.000986385	0.00168695	0.000483582	0.00014242	0.000385505	0.00016675	0.000357093	0.00123487	0.00163646	0.000605418	0.000142248	0.000172147	0.000656168	0.000110205	0.000113947	0.00458594	0.00108932
k__Bacteria;p__Firmicutes;c__Clostridia;o__Clostridiales;f__[Mogibacteriaceae]	0.0084213	0.00547547	0.00890419	0.00589578	0.00560748	0.0100891	0.00100531	0.00159185	0.00176078	0.00179875	0.00103504	0.00269403	0.00126422	0.00152256	0.00106464	0.000741015	0.000272331	0.00127952	0.00176565	0.0013947	0.00087108	0.00117803	0.000974659	0.00168294	0.000396429	0.000514915	0.0119541	0.000768583	0.000702175	0.00529998	0.000978719	0.0158074	0.00146131	0.00958121	0.018086	0.0264901	0.000822411	0.000852278	0.000972087	0.00140776	0.000545488	0.00105948	0.000640114	0.00111895	0	0.00044082	0.000569736	0.000531703	0.000885076
k__Bacteria;p__Fusobacteria;c__Fusobacteriia;o__Fusobacteriales;f__Fusobacteriaceae	0	0	0	0	0	0	0	0	0	0	0	0	0	0	0	0	0	0	0	0	0	0	0	0	3.17143e-05	0	0.000168606	9.26003e-06	2.06522e-05	1.90647e-05	3.7643e-05	0	0	0	0	0	2.57003e-05	0	0	0	0	0	0	0.000172147	0.000437445	0.000110205	0	6.64628e-05	0
k__Bacteria;p__Proteobacteria;c__Gammaproteobacteria;o__Enterobacteriales;f__Enterobacteriaceae	0	0	0	0	0	0	0	0	0	0.000105809	0	0	0	0	0	0	0	0.00011632	0	0	0	0	0	0	1.58572e-05	0.000106534	0.000151745	0	0	0.000228776	0.000288597	2.32121e-05	0	0	2.41791e-05	4.74732e-05	2.57003e-05	0	0	0.000246975	0	0	0	0	0	0	0	0	0
k__Bacteria;p__Lentisphaerae;c__[Lentisphaeria];o__Z20;f__R4-45B	0	0	0	0	0	0	0	0	0	0	0	0	0	0	0	0	0	0	0	0	0	0	0	0	0	0	0	0	0	0	0	0	0	0	0	0	0	0	0	0	0	0.00317845	0	0.00077466	0	0.00969804	0.00319052	0.000598166	0.0127315
k__Bacteria;p__Proteobacteria;c__Gammaproteobacteria;o__Pasteurellales;f__Pasteurellaceae	0	0	0	0	0	0	0	0	0	0	0	0	0	0	0	0	0	0	0	0	0	0	0	0	0.000491572	0.000568182	0.000488956	0.000203721	0.000413044	0.000743523	0.000890885	0.000278545	0.000414038	0.000507722	2.41791e-05	0.000332313	0.000848111	0.00016675	0.00053564	0.000666831	0.000727317	0	0.000142248	8.60733e-05	0.0138889	0.00088164	0.000113947	0.000265851	0
k__Archaea;p__Euryarchaeota;c__Methanobacteria;o__Methanobacteriales;f__Methanobacteriaceae	0	0	0	0	0	0	0	0	0	0	0	0	0	0	0	0	0	0	0	0	0	0	0	0	0	0	0	0	0	0	0	0	0	0	0	0	0	0	0	0	0	0.000151355	0	0.00025822	0	0	0	0	6.80828e-05
k__Bacteria;p__Proteobacteria;c__Alphaproteobacteria;o__RF32;f__	0	0	0	0	0	0	0.00301594	0.00541229	0.00377311	0.000740662	0.00214402	0.00821039	0	0	0.000152091	9.26269e-05	0	0	5.35045e-05	0.00013947	0	0	0	0	0.00198214	0.00356889	0.0011971	0.00459298	0.00384131	1.90647e-05	0.00165629	0.00148557	0.00124212	0.000229294	4.83582e-05	0.000427259	0.000514007	0.000203806	0.0061301	2.46975e-05	6.06097e-05	0.00136219	0.00056899	0.00215183	0.00251531	0.00297553	0.00159526	6.64628e-05	0.00047658
k__Bacteria;p__Proteobacteria;c__Deltaproteobacteria;o__GMD14H09;f__	0	0	0	0	0	0	0	0	0	0	0	0	0	0	0	0	0	0	0	0	0	0	0	0	0	0	0	0	0	0	0	0	0	0	0	0	0	0	0	0	0	0.00998941	0.00348506	0.00826304	0	0.00352656	0.0134458	0.0164163	0.00694444
k__Bacteria;p__Verrucomicrobia;c__Verruco-5;o__WCHB1-41;f__RFP12	0	0	0	0	0	0	0	0	0	0	0	0	0	0	0	0	0	0	0	0	0	0	0	0	0	0	0	0	0	0	0	0	0	0	0	0	0	0	0	0	0	0.00363251	0.000355619	0.0108452	0.000109361	0.0104695	0.00341841	0	0.00701253
k__Bacteria;p__Tenericutes;c__RF3;o__ML615J-28;f__	0	0	0	0	0	0	0	0	0	0	0	0	0	0	0	0	0	0	0	0	0	0	0	0	0	7.10227e-05	0.000505817	0	0	0	0	2.32121e-05	0.000450571	0.000343941	0	0	0	0	0	0	0	0.00151355	0.000142248	8.60733e-05	0	0.000110205	0.000341841	0	6.80828e-05
k__Bacteria;p__Elusimicrobia;c__Elusimicrobia;o__Elusimicrobiales;f__Elusimicrobiaceae	0	0	0	0	0	0	0	0	0	0	0	0	0	0	0	0	0	0	0	0	0	0	0	0	0.000111	5.3267e-05	8.43028e-05	9.26003e-06	0	7.62587e-05	3.7643e-05	6.96363e-05	0.000450571	0.000245672	0.000677015	0	0	0	0.00066459	0	0	0.00272438	0.00177809	0.0111035	0.00273403	0.00385717	0.00205105	0.000332314	0.00245098
k__Bacteria;p__Lentisphaerae;c__[Lentisphaeria];o__Victivallales;f__Victivallaceae	0	0	0	0	0	0	0	0	0	0	0	0	0	0	0	0	0	0	0	0	0	0	0	0	0	0	0	1.85201e-05	0	0	0	0	0	0	2.41791e-05	2.37366e-05	0	0	9.91926e-06	0	0	0.00151355	0.000284495	0.00232398	0.000437445	0.000771435	0.002165	0.00684567	0.00211057
k__Bacteria;p__Firmicutes;c__Clostridia;o__Clostridiales;f__Peptostreptococcaceae	0	0	0	0	0	0	0	0	0	0.000105809	0	0	0	0	0	0	0	0	0	0	0	0	0	0	1.58572e-05	3.55114e-05	0.000151745	7.40802e-05	2.06522e-05	5.71941e-05	2.50954e-05	0.000208909	2.43552e-05	3.27563e-05	0.000362687	0.000522206	0	0	3.9677e-05	0.000271672	0.000484878	0	0.00291607	0	0.000109361	0	0.0019371	0.000598166	0
k__Bacteria;p__Firmicutes;c__Clostridia;o__Clostridiales;f__Peptococcaceae	0	0	0.000118723	0	0	0	0	0	0	0	0	0	0.00219132	0.00200337	0.00235741	0.0010189	0.00177015	0.000814238	0.00208668	0.00195258	0.000979965	0.00220881	0.00208855	0.000673174	0.00095143	0.00133168	0.000320351	0.00176867	0.0013837	0.000400358	0.00126732	0.000580302	0.00144913	0.0014249	0.00055612	0.000783308	0.000668209	0.0010005	0.00450334	0.000543344	0.00212134	0.000454064	0.000142248	0.00025822	0	0.00044082	0.000227894	0.000332314	0.000136166
k__Bacteria;p__Tenericutes;c__Mollicutes;o__Anaeroplasmatales;f__Anaeroplasmataceae	0.00284664	0.00346407	0.000831058	0.00209205	0.00280374	0.00183438	0.00186701	0.00159185	0.000880392	0.00402074	0.00391838	0.00166774	8.42815e-05	0.000160269	0.000152091	0.00120415	0.000953159	0.000814238	0.000107009	0.00041841	0.000544425	0.00132528	0.00125313	0.000112196	1.58572e-05	1.77557e-05	0	0	0	0	0	0	0	0	0	0	0	0	0	0	0	0	0	0	0	0	0	0	0
k__Bacteria;p__Firmicutes;c__Clostridia;o__Clostridiales;f__Dehalobacteriaceae	0.00047444	0.00078221	0.00118723	0.000570559	0.00155763	0.00117925	0.00129255	0.00063674	0.00113193	0.00158713	0.00199616	0.00115459	0.00193847	0.00240404	0.00190114	0.00268618	0.00354031	0.00209375	0.00224719	0.00209205	0.00239547	0.00147254	0.00208855	0.00381465	0	5.3267e-05	0	9.26003e-06	2.06522e-05	3.81294e-05	0	0.000417818	0	0.000458588	0	0.00206509	0	9.26389e-05	0	4.93949e-05	6.06097e-05	0.000151355	0	0	0	0.000110205	0	0	0
k__Bacteria;p__Synergistetes;c__Synergistia;o__Synergistales;f__Dethiosulfovibrionaceae	0	0	0	0	0	0	0	0	0	0	0	0	0	0	0	0	0	0	0	0	0	0	0	0	0	0	0	0	0	0	0	0	0	0	0	0	0	0	0	0	0	0.000454064	0	0.00309864	0.000109361	0.00022041	0	0	0.000136166
k__Bacteria;p__WPS-2;c__;o__;f__	0	0	0	0	0	0	0	0	0	0	0	0	0	0	0	0	0	0	0	0	0	0	0	0	0	0	0	0	0	0	0	0	0	0	0	0	0	0	0	0	0	0	0	0.000172147	0	0.000110205	0	0	0.000612745
k__Bacteria;p__Firmicutes;c__Clostridia;o__SHA-98;f__	0	0	0	0	0	0	0	0	0	0	0	0	0	0	0	0	0	0	0	0	0	0	0	0	0	0	0	0	0	0	0	0	0	0	0	0	0	0	0	0	0	0	0	0	0	0	0	0	0
k__Bacteria;p__Firmicutes;c__Clostridia;o__Clostridiales;f__[Tissierellaceae]	0	0	0	0	0	0	0	0	0	0	0	0	0	0	0	0	0	0	0	0	0	0	0	0	0	1.77557e-05	0	0	0	0	0	0	0	0	0	0	0	0	0	0	0	0	0	0	0	0	0	0	0
k__Bacteria;p__Proteobacteria;c__Betaproteobacteria;o__Burkholderiales;f__Comamonadaceae	0	0	0	0	0	0	0	0	0	0	0	0	0	0	0	0	0	0	0	0	0	0	0	0	0	0	0	0	0	0	0	0	0	0	0	0	0	0	0	0	0	0	0	0	0	0	0	0	0
k__Bacteria;p__Firmicutes;c__Clostridia;o__Clostridiales;f__EtOH8	0	0	0	0	0	0	0	0	0	0	0	0	0	0	0	0	0	0	0	0	0	0	0	0	0	0	0	0	0	0	0	0	0	0	0	0	0	0	0	0	0	0	0	0	0	0	0	0	0
k__Bacteria;p__Cyanobacteria;c__Chloroplast;o__Streptophyta;f__	0	0	0	0	0	0	0	0	0	0.000105809	7.39317e-05	0	8.42815e-05	8.01346e-05	7.60456e-05	0.000185254	0	0.00011632	0.000107009	0	0.00021777	0	0.000139237	0	3.17143e-05	5.3267e-05	0.000134885	0	0	0.000133453	1.25477e-05	6.96363e-05	0	9.82688e-05	2.41791e-05	0.000166156	0.000205603	1.85278e-05	7.93541e-05	0.000148185	0.000606097	0	0	0	0	0	0	0	0
k__Bacteria;p__Firmicutes;c__Bacilli;o__Gemellales;f__Gemellaceae	0	0	0	0	0	0	0	0	0	0	0	0	0	0	0	0	0	0	0	0	0	0	0	0	0	1.77557e-05	3.37211e-05	2.77801e-05	2.06522e-05	1.90647e-05	1.25477e-05	2.32121e-05	0	0	2.41791e-05	0	0	0	0	0	0	0	0	0	0.000328084	0.000110205	0	0	0
k__Bacteria;p__Proteobacteria;c__Betaproteobacteria;o__Burkholderiales;f__Oxalobacteraceae	0	0	0	0	0	0	0	0	0	0	0	0	0	8.01346e-05	0.000152091	0.000185254	0.000136166	0	0	0	0.00021777	0	0	0	0	0	0	0	0	0	0	0	0	0	0	0	0	0	0	0	0	0	0	0	0	0	0	0	0
k__Bacteria;p__Planctomycetes;c__Planctomycetia;o__Pirellulales;f__Pirellulaceae	0	0	0	0	0	0	0	0	0	0	0	0	0	0	0	0	0	0	0	0	0	0	0	0	0	0	0	0	0	0	0	0	0	0	0	0	0	0	0	0	0	0	0	0.000344293	0	0.00044082	0	0	0.000272331
k__Bacteria;p__Proteobacteria;c__Alphaproteobacteria;o__Rickettsiales;f__mitochondria	0	0.000111744	0	0	0	0.000131027	0	0	0	0	0	0	0	0	0	0	0	0	0	0	0	0	0	0	3.17143e-05	5.3267e-05	0.000236048	0	0	0.000114388	0	6.96363e-05	0	0.000245672	0	0.000166156	0.000411205	0	0.000208304	9.87898e-05	0.000787927	0	0	0	0	0	0	0	0
k__Bacteria;p__Proteobacteria;c__Gammaproteobacteria;o__Pseudomonadales;f__Pseudomonadaceae	0	0	0	0	0	0	0	0	0	0	0	0	0	0	0	0	0	0	0	0	0	0	0	0	0	0	0	0	0	0	0	0	0	0	0	0	0	0	0	0	0	0	0	0	0	0	0	0	0
k__Bacteria;p__Spirochaetes;c__[Brachyspirae];o__[Brachyspirales];f__Brachyspiraceae	0	0	0	0	0	0	0	0	0	0	0	0	0	0	0	0	0	0	0	0	0	0	0	0	0	0	0	0	0	0	0	0	0	0	0	0	0	0	0	0	0	0	0	8.60733e-05	0	0	0	6.64628e-05	0
k__Bacteria;p__Firmicutes;c__Clostridia;o__Clostridiales;f__Caldicoprobacteraceae	0	0	0	0	0	0	0	0	0	0	0	0	0	0	0	0	0	0	0	0	0	0	0	0	0	0	0	0	0	0	0	0	0	0	0	0	0	0	0	0	0	0	0	0	0	0	0	0	0
k__Bacteria;p__Actinobacteria;c__Actinobacteria;o__Actinomycetales;f__Micrococcaceae	0	0	0	0	0	0	0	0	0	0	0	0	0	0	0	0	0	0	0	0	0	0	0	0	1.58572e-05	0.000266335	0.000539538	9.26003e-06	0.000144565	3.81294e-05	0.000138024	2.32121e-05	0.000182664	0.000294806	2.41791e-05	0.00014242	2.57003e-05	9.26389e-05	0.000109112	7.40924e-05	6.06097e-05	0	0	0	0	0	0	0	0
k__Bacteria;p__Actinobacteria;c__Actinobacteria;o__Actinomycetales;f__Actinomycetaceae	0	0	0	0	0	0	0	0	0	0	0	0	0	0	0	0	0	0	0	0	0	0	0	0	0	0	0	0	0	0	0	0	0	0	0	0	2.57003e-05	0	0	0	6.06097e-05	0	0	0	0	0	0	0	0
k__Bacteria;p__Firmicutes;c__Bacilli;o__Turicibacterales;f__Turicibacteraceae	0	0	0.000237445	0	0	0	0	0.00031837	0.00012577	0	0	0	0	0	0	0	0	0	0	0	0	0	0	0	1.58572e-05	0	0.000185466	0	0	9.53234e-05	0	0.000278545	1.21776e-05	0.000212916	0.000193433	0.000450996	0	0	0	2.46975e-05	0	0	0	0	0	0	0	0	0
k__Bacteria;p__TM7;c__TM7-3;o__CW040;f__F16	0	0	0	0	0	0	0	0	0	0	0	0	8.42815e-05	8.01346e-05	7.60456e-05	0.000185254	0	0.000232639	0.000160514	0.00027894	0.000108885	0	0.000139237	0.000112196	4.75715e-05	3.55114e-05	5.05817e-05	0	0.000247826	5.71941e-05	0.000100381	0.000417818	0.000207019	0.000196538	0.000169254	0.000450996	2.57003e-05	9.26389e-05	0.000198385	9.87898e-05	0.000121219	0	0	0	0	0.00022041	0	0	0
k__Bacteria;p__Spirochaetes;c__Spirochaetes;o__Sphaerochaetales;f__Sphaerochaetaceae	0	0	0	0	0	0	0	0	0	0	0	0	0	0	0	0	0	0	0	0	0	0	0	0	0	0	0	0	0	0	0	0	0	0	0	0	0	0	0	0	0	0	0.000142248	0	0	0	0.000113947	0	6.80828e-05
k__Archaea;p__Euryarchaeota;c__Thermoplasmata;o__E2;f__[Methanomassiliicoccaceae]	0	0	0	0	0	0	0	0	0	0	0	0	0	0	0	0	0	0	0	0	0	0	0	0	0	0	0	0	0	0	0	0	0	0	0	0	0	0	0	0	0	0	0	0	0	0	0	0	0
k__Bacteria;p__Firmicutes;c__Bacilli;o__Lactobacillales;f__Carnobacteriaceae	0	0	0	0	0	0	0	0	0	0	0	0	0	0	0	0	0	0	0	0	0	0	0	0	0	0	0	0	0	0	0	0	0	0	0	0	0	0	0	0	0	0	0	0	0.000109361	0	0	0	0
k__Bacteria;p__Proteobacteria;c__Betaproteobacteria;o__Burkholderiales;f__	0	0	0	0	0	0	0	0	0	0	0	0	0	0	0	0	0	0	0	0	0	0	0	0	0	0	0	0	0	0	0	0	0	0	0	0	0	0	0	0	0	0	0	0	0	0	0	0	0
k__Bacteria;p__Actinobacteria;c__Actinobacteria;o__Actinomycetales;f__Corynebacteriaceae	0	0	0	0	0	0	0	0	0	0	0	0	0	0	0	0	0	0	0	0	0	0	0	0	0	0	0	0	0	0	0	0	0	0	0	0	0	0	0	0	0	0	0	0	0	0	0	0	0
k__Bacteria;p__Firmicutes;c__Bacilli;o__Bacillales;f__Bacillaceae	0	0	0	0	0	0	0	0	0	0	0	0	0	0	0	0	0	0	0	0	0	0	0	0	0	0	0	0	0	0	0	0	0	0	2.41791e-05	0	0	0	0	0	0	0	0	0	0	0	0	0	0
k__Bacteria;p__Firmicutes;c__Bacilli;o__Bacillales;f__Staphylococcaceae	0	0	0	0	0	0	0	0	0	0	0	0	0	0	0	0	0	0	0	0	0	0	0	0	1.58572e-05	1.77557e-05	0	9.26003e-06	0	0	0	0	0	3.27563e-05	2.41791e-05	4.74732e-05	0	1.85278e-05	9.91926e-06	0	0	0	0	0	0	0	0	0	0
k__Bacteria;p__Firmicutes;c__Bacilli;o__Lactobacillales;f__Enterococcaceae	0	0	0	0	0	0	0	0	0	0	0	0	0	0	0	0	0	0	0	0	0	0	0	0	7.92858e-05	3.55114e-05	5.05817e-05	4.63002e-05	2.06522e-05	0	0.000100381	2.32121e-05	1.21776e-05	6.55126e-05	0	0.00014242	2.57003e-05	5.55833e-05	1.98385e-05	4.93949e-05	0	0	0	8.60733e-05	0	0.000110205	0	6.64628e-05	0
k__Bacteria;p__Proteobacteria;c__Betaproteobacteria;o__Neisseriales;f__Neisseriaceae	0	0	0	0	0	0	0	0	0	0	0	0	0	0	0	0	0	0	0	0	0	0	0	0	0	7.10227e-05	0.000118024	1.85201e-05	6.19566e-05	0	5.01907e-05	0	4.87104e-05	3.27563e-05	7.25374e-05	2.37366e-05	2.57003e-05	0	9.91926e-06	2.46975e-05	0	0	0	0	0	0	0	0	0
k__Bacteria;p__Firmicutes;c__Clostridia;o__;f__	0	0	0	0	0	0	0	0	0	0	0	0	0	0	0	0	0	0	0	0	0	0	0	0	0	0	0	0	0	0	0	0	0	0	0	0	0	0	0	0	0	0	0	0	0	0	0	6.64628e-05	0
k__Bacteria;p__Firmicutes;c__Bacilli;o__Lactobacillales;f__Leuconostocaceae	0	0	0	0	0	0	0	0	0	0	0	0	0	0	0	0	0	0	0	0	0	0	0	0	0	0	0	0	0	0	0	0	0	0	0	2.37366e-05	0	0	0	0	0	0	0	0	0	0	0	0	0
k__Bacteria;p__Proteobacteria;c__Betaproteobacteria;o__Rhodocyclales;f__Rhodocyclaceae	0	0	0	0	0	0	0	0	0	0	0	0	0	0	0	0	0	0	0	0	0	0	0	0	0	0	0	0	0	0	0	0	0	0	0	0	0	0	0	0	0	0	0	0	0	0	0	0	0
k__Bacteria;p__Proteobacteria;c__Betaproteobacteria;o__Burkholderiales;f__Burkholderiaceae	0	0	0	0	0	0	0	0	0	0	0	0	0	0	0	0	0	0	0	0	0	0	0	0	0	0	0	0	0	0	0	0	1.21776e-05	0	0	0	5.14007e-05	0	0	0	0	0	0	0	0	0	0	0	0
k__Bacteria;p__Fusobacteria;c__Fusobacteriia;o__Fusobacteriales;f__Leptotrichiaceae	0	0	0	0	0	0	0	0	0	0	0	0	0	0	0	0	0	0	0	0	0	0	0	0	0	0	0	0	0	0	0	0	0	0	0	0	0	0	0	0	0	0	0	0	0	0	0	0	0
k__Bacteria;p__Firmicutes;c__Clostridia;o__Clostridiales;f__Eubacteriaceae	0	0	0	0	0	0	0	0	0	0	0	0	0	0	0	0	0	0	0	0	0	0	0	0	0	3.55114e-05	0	0	0	0	0	0	0	1.63781e-05	0	0	0	0	9.91926e-06	0	0	0	0	0	0	0	0	0	0
k__Bacteria;p__Proteobacteria;c__Gammaproteobacteria;o__Aeromonadales;f__Aeromonadaceae	0	0	0	0	0	0	0	0	0	0	0	0	0	0	0	0	0	0	0	0	0	0	0	0	0	0	0	0	0	0	0	0	0	0	0	0	0	0	0	0	0	0	0	0	0	0	0	0	0
k__Bacteria;p__Bacteroidetes;c__Flavobacteriia;o__Flavobacteriales;f__[Weeksellaceae]	0	0	0	0	0	0	0	0	0	0	0	0	0	0	0	0	0	0	0	0	0	0	0	0	0	0	0	0	0	0	0	0	0	0	0	0	2.57003e-05	0	0	0	0	0	0	0	0	0	0	0	0
k__Bacteria;p__Proteobacteria;c__Alphaproteobacteria;o__Rhizobiales;f__Rhizobiaceae	0	0	0	0	0	0	0	0	0	0	0	0	0	0	0	0	0	0	0	0	0	0	0	0	0	0	0	0	0	0	0	0	0	0	0	0	2.57003e-05	0	0	0	0	0	0	0	0	0	0	0	0
k__Bacteria;p__Proteobacteria;c__Alphaproteobacteria;o__Rhizobiales;f__Xanthobacteraceae	0	0	0	0	0	0	0	0	0	0	0	0	0	0	0	0	0	0	0	0	0	0	0	0	0	0	0	0	0	0	0	0	0	0	0	0	2.57003e-05	0	0	0	0	0	0	0	0	0	0	0	0
k__Bacteria;p__Proteobacteria;c__Alphaproteobacteria;o__Sphingomonadales;f__Sphingomonadaceae	0	0	0	0	0	0	0	0	0	0	0	0	0	0	0	0	0	0	0	0	0	0	0	0	0	0	0	0	0	0	0	0	0	0	0	0	2.57003e-05	0	0	0	0	0	0	0	0	0	0	0	0
k__Bacteria;p__Proteobacteria;c__Gammaproteobacteria;o__Pseudomonadales;f__Moraxellaceae	0	0	0	0	0	0	0	0	0	0	0	0	0	0	0	0	0	0	0	0	0	0	0	0	0	0	0	0	0	0	0	0	0	0	0	0	2.57003e-05	0	0	0	0	0	0	0	0	0	0	0	0
k__Bacteria;p__Firmicutes;c__Bacilli;o__Lactobacillales;f__	0	0	0	0	0	0	0	0	0	0	0	0	0	0	0	0	0	0	0	0	0	0	0	0	0	1.77557e-05	0	1.85201e-05	2.06522e-05	0	0	2.32121e-05	2.43552e-05	1.63781e-05	0	0	0	0	0	0	0	0	0	0	0	0	0	0	0
k__Bacteria;p__Actinobacteria;c__Actinobacteria;o__Actinomycetales;f__Microbacteriaceae	0	0	0	0	0	0	0	0	0	0	0	0	0	0	0	0	0	0	0	0	0	0	0	0	0	0	0	0	0	0	0	0	0	0	2.41791e-05	0	0	0	0	0	0	0	0	0	0	0	0	0	0
k__Bacteria;p__Proteobacteria;c__Alphaproteobacteria;o__Rhizobiales;f__Brucellaceae	0	0	0	0	0	0	0	0	0	0	0	0	0	0	0	0	0	0	0	0	0	0	0	0	0	0	0	0	0	0	0	0	0	0	2.41791e-05	0	0	0	0	0	0	0	0	0	0	0	0	0	0
k__Bacteria;p__Proteobacteria;c__Gammaproteobacteria;o__Xanthomonadales;f__Xanthomonadaceae	0	0	0	0	0	0	0	0	0	0	0	0	0	0	0	0	0	0	0	0	0	0	0	0	0	0	0	0	0	0	0	0	0	1.63781e-05	2.41791e-05	0	0	0	0	0	0	0	0	0	0	0	0	0	0
k__Bacteria;p__Proteobacteria;c__Betaproteobacteria;o__;f__	0	0	0	0	0	0	0	0	0	0	0	0	0	0	0	0	0	0	0	0	0	0	0	0	0	0	0	0	0	0	0	0	0	0	0	0	0	0	0	0	0	0	0	0	0	0	0	0	0
k__Bacteria;p__Proteobacteria;c__Alphaproteobacteria;o__Rhizobiales;f__	0	0	0	0	0	0	0	0	0	0	0	0	0	0	0	0	0	0	0	0	0	0	0	0	0	0	0	0	0	1.90647e-05	0	2.32121e-05	0	0	0	0	0	0	0	0	0	0	0	0	0	0	0	0	0
k__Bacteria;p__Proteobacteria;c__Alphaproteobacteria;o__Rhizobiales;f__Bradyrhizobiaceae	0	0	0	0	0	0	0	0	0	0	0	0	0	0	0	0	0	0	0	0	0	0	0	0	0	0	0	0	0	0	0	2.32121e-05	0	0	0	0	0	0	0	0	0	0	0	0	0	0	0	0	0
k__Bacteria;p__Firmicutes;c__Bacilli;o__Lactobacillales;f__Aerococcaceae	0	0	0	0	0	0	0	0	0	0	0	0	0	0	0	0	0	0	0	0	0	0	0	0	1.58572e-05	0	1.68606e-05	0	0	0	1.25477e-05	0	0	1.63781e-05	0	0	0	0	1.98385e-05	0	0	0	0	0	0	0	0	0	0
k__Bacteria;p__Actinobacteria;c__Actinobacteria;o__Actinomycetales;f__Frankiaceae	0	0	0	0	0	0	0	0	0	0	0	0	0	0	0	0	0	0	0	0	0	0	0	0	0	0	0	0	0	1.90647e-05	0	0	0	0	0	0	0	0	0	0	0	0	0	0	0	0	0	0	0
k__Bacteria;p__Firmicutes;c__Bacilli;o__Bacillales;f__Planococcaceae	0	0	0	0	0	0	0	0	0	0	0	0	0	0	0	0	0	0	0	0	0	0	0	0	0	0	0	0	0	0	0	0	0	0	0	0	0	0	0	0	0	0	0	0	0	0	0	0	0
k__Bacteria;p__Actinobacteria;c__Actinobacteria;o__Actinomycetales;f__Micromonosporaceae	0	0	0	0	0	0	0	0	0	0	0	0	0	0	0	0	0	0	0	0	0	0	0	0	0	1.77557e-05	0	0	0	0	0	0	0	0	0	0	0	0	0	0	0	0	0	0	0	0	0	0	0
k__Bacteria;p__Actinobacteria;c__Actinobacteria;o__Actinomycetales;f__Nocardiaceae	0	0	0	0	0	0	0	0	0	0	0	0	0	0	0	0	0	0	0	0	0	0	0	0	0	0	0	0	0	0	0	0	0	0	0	0	0	0	0	0	0	0	0	0	0	0	0	0	0
k__Bacteria;p__FBP;c__;o__;f__	0	0	0	0	0	0	0	0	0	0	0	0	0	0	0	0	0	0	0	0	0	0	0	0	0	0	0	0	0	0	0	0	0	0	0	0	0	0	0	0	0	0	0	0	0	0	0	0	0
k__Bacteria;p__TM7;c__TM7-3;o__;f__	0	0	0	0	0	0	0	0	0	0	0	0	0	0	0	0	0	0	0	0	0	0	0	0	0	0	0	0	0	0	0	0	0	0	0	0	0	0	0	0	0	0	0	0	0	0	0	0	0
k__Bacteria;p__Proteobacteria;c__Gammaproteobacteria;o__Cardiobacteriales;f__Cardiobacteriaceae	0	0	0	0	0	0	0	0	0	0	0	0	0	0	0	0	0	0	0	0	0	0	0	0	0	0	0	0	0	0	0	0	0	0	0	0	0	0	0	0	0	0	0	0	0	0	0	0	0
# Constructed from biom file
#OTU ID	B611	B612	B613	B621	B622	B623	B631	B632	B633	B641	B642	B643	CTL1DS0H1	CTL1DS0H2	CTL1DS0H3	EC1DS0H1	EC1DS0H2	EC1DS0H3	LB1DS0H1	LB1DS0H2	LB1DS0H3	LBEC1DS0H1	LBEC1DS0H2	LBEC1DS0H3	LSW4	LSW5	LSW6	LSW7	LSW8	LSW12	LSW26	LSW30	LSW31	LSW33	LSW35	LSW37	LSW41	LSW42	LSW44	LSW46	LSW47	8358	8359	8360	8362	8363	8364	8365	8366
k__Bacteria;p__Bacteroidetes;c__Bacteroidia;o__Bacteroidales;f__S24-7;g__	0.48808	0.494133	0.536507	0.610308	0.555763	0.598008	0.523912	0.646928	0.565463	0.566183	0.56092	0.728544	0.383397	0.383845	0.385856	0.31558	0.325027	0.324881	0.306367	0.312413	0.270579	0.324253	0.346979	0.179064	0.0844394	0.109482	0.303996	0.161375	0.140972	0.219415	0.0847596	0.155359	0.0688156	0.136659	0.282823	0.121769	0.151041	0.0547496	0.073462	0.0784885	0.205891	0.0691691	0.0928165	0.078671	0.00371829	0.0142164	0.0429581	0.0455935	0.0233524
k__Bacteria;p__Bacteroidetes;c__Bacteroidia;o__Bacteroidales;f__Bacteroidaceae;g__Bacteroides	0.0506464	0.064253	0.0597174	0.0517307	0.0663551	0.0339361	0.0156542	0.0235594	0.0181109	0.00603111	0.00613633	0.00962155	0.0492204	0.0476	0.0463878	0.0347351	0.0340414	0.0293126	0.0335474	0.032636	0.0334277	0.0219408	0.0221387	0.0347807	0.0195836	0.011701	0.0445456	0.0265763	0.0212718	0.0627609	0.0170398	0.0278081	0.0139921	0.0245345	0.0209875	0.0216241	0.0432794	0.00922684	0.0272284	0.0176093	0.0393357	0.00484335	0.00135135	0.000602513	0.000218723	0.000330615	0.002165	6.64628e-05	0.00292756
k__Bacteria;p__Bacteroidetes;c__Bacteroidia;o__Bacteroidales;f__Prevotellaceae;g__Prevotella	0	0	0	0	0	0	0	0	0	0	0.000147863	0.000128287	0.0412137	0.0425515	0.0473764	0.0298259	0.0292756	0.028382	0.0257892	0.0305439	0.0258057	0.0225298	0.0303537	0.0393807	0.344132	0.323704	0.185416	0.207406	0.188575	0.399443	0.320267	0.389708	0.187511	0.34458	0.278229	0.100263	0.472706	0.21722	0.480092	0.301803	0.253894	0.0867262	0.303485	0.0466517	0.355643	0.084968	0.231996	0.266848	0.14808
k__Bacteria;p__Firmicutes;c__Clostridia;o__Clostridiales;f__;g__	0.201044	0.215443	0.16075	0.165272	0.185514	0.179376	0.255062	0.165234	0.234184	0.263464	0.247228	0.118666	0.26692	0.268932	0.267529	0.317062	0.315496	0.317436	0.304013	0.308926	0.338632	0.300545	0.283208	0.388197	0.127555	0.136044	0.0723487	0.278255	0.161108	0.0704821	0.198467	0.0720039	0.260661	0.0945182	0.056555	0.213202	0.0594963	0.179293	0.0890848	0.104618	0.0474574	0.208415	0.0566145	0.155621	0.0381671	0.108331	0.103122	0.0594178	0.132421
k__Bacteria;p__Actinobacteria;c__Actinobacteria;o__Bifidobacteriales;f__Bifidobacteriaceae;g__Bifidobacterium	0.00035583	0.000111744	0.00047489	0	0.000155763	0.000393082	0.000287233	0	0	0	0	0.000128287	0	0	0	0	0	0	0	0	0	0	0	0	0.000174429	7.10227e-05	0.000556399	0.000259281	0.000123913	0.000190647	7.52861e-05	0.000278545	6.0888e-05	0.00332476	0.00565791	0.00308576	0.000462606	0.000111167	0.000109112	0.000296369	0.000424268	0	0	0	0	0	0	0	0
k__Bacteria;p__Bacteroidetes;c__Bacteroidia;o__Bacteroidales;f__[Paraprevotellaceae];g__[Prevotella]	0	0	0	0	0	0	0	0	0	0	0.000221795	0	0	0	0	0	0	0	0	0	0	0	0	0	0.0313655	0.0232422	0.0124431	0.00651906	0.0324859	0.0231445	0.0216197	0.101483	0.000365328	0.0440899	0.0415639	0.0246386	0.000848111	0.0126915	0.0362846	0.0644851	0.0981272	0.028606	0.05	0.0165261	0.149934	0.00980824	0.0566317	0.0466569	0.0177015
k__Bacteria;p__Tenericutes;c__Mollicutes;o__RF39;f__;g__	0.0476812	0.0130741	0.0194705	0.0302396	0.0227414	0.0272537	0.0133563	0.014645	0.0157213	0.00560787	0.00221795	0.00474663	0.00809102	0.00721212	0.00768061	0.00398296	0.0039488	0.00500174	0.00572499	0.00543933	0.00620645	0.010455	0.0123921	0.00280489	0.001887	0.0037642	0.00520991	0.000444481	0.00388261	0.000343164	0.000639932	0.00540842	0.00109598	0.00111371	0.00140239	0.00488974	0.00151632	0.000629945	0.00177555	0.00187701	0.00224256	0.0252762	0.00661451	0.0204855	0.0519466	0.0315186	0.0144713	0.00312375	0.0121187
k__Bacteria;p__Firmicutes;c__Clostridia;o__Clostridiales;f__Ruminococcaceae;g__	0.00889574	0.00994525	0.00878547	0.014264	0.0193146	0.0104822	0.0234094	0.0181471	0.0233933	0.0129087	0.0152299	0.00859525	0.02874	0.0278868	0.0242586	0.0389033	0.0367647	0.0346633	0.0399144	0.0380753	0.043554	0.040053	0.0380117	0.0370246	0.0215657	0.0187145	0.103574	0.0384476	0.0594577	0.0150992	0.0240163	0.0529236	0.042719	0.0367689	0.084506	0.0584633	0.0430995	0.041317	0.0568274	0.0307483	0.0211528	0.164977	0.114794	0.210449	0.0604768	0.120454	0.118163	0.112522	0.135825
k__Bacteria;p__Bacteroidetes;c__Bacteroidia;o__Bacteroidales;f__BS11;g__	0	0	0	0	0	0	0	0	0	0	0	0	0	0	0	0	0	0	0	0	0	0	0	0	0	0	0	0	0	0	0	0	0	0	0	0	0	0	0	0	0	0	7.11238e-05	0.0600792	0	0.223055	0.000113947	0	0.170207
k__Bacteria;p__Verrucomicrobia;c__Verrucomicrobiae;o__Verrucomicrobiales;f__Verrucomicrobiaceae;g__Akkermansia	0.103665	0.0699519	0.107206	0.0349943	0.0373832	0.0344602	0.00804251	0.0194206	0.000628852	0.0059253	0.0181872	0.0247595	0.00176991	0.00112188	0.00212928	0	0.000272331	0.00011632	0.000107009	0	0.000326655	0.000883522	0.000696185	0.000897565	0.00223586	0.00118963	0.00349014	0.00651906	0.000433696	0.000667264	0.000614836	0.000928484	0.00136389	0.00199813	0.000604478	0.00695483	0.011668	0.00453931	0.00120023	0.000642134	0.00139402	0	0	0	0	0	0	0	0
k__Bacteria;p__Proteobacteria;c__Epsilonproteobacteria;o__Campylobacterales;f__Helicobacteraceae;g__Helicobacter	0	0	0	0	0	0	0	0	0.00012577	0	0	0	0.00387695	0.0044074	0.00387833	0.00472397	0.0039488	0.00488543	0.0217228	0.0164575	0.0241725	0	0	0	0.170131	0.0537109	0.0286124	0.04893	0.0776523	0.0352125	0.123921	0.018384	0.1015	0.0342303	0.0138546	0.0174464	0.00968903	0.216701	0.0511635	0.0931341	0.0236984	0	0	0	0	0.00044082	0	6.64628e-05	6.80828e-05
k__Bacteria;p__Fibrobacteres;c__Fibrobacteria;o__Fibrobacterales;f__Fibrobacteraceae;g__Fibrobacter	0	0	0	0	0	0	0	0	0	0	0	0	0	0	7.60456e-05	0	0	0	0	0	0	0	0	0	0	0	0	0	0	0	0	0	0	0	0	0	0	0	0	0	0	0.0228545	7.11238e-05	0.00705801	0.011811	0.0322901	0	0.0147548	0.000136166
k__Bacteria;p__Verrucomicrobia;c__Opitutae;o__[Cerasicoccales];f__[Cerasicoccaceae];g__	0	0	0	0	0	0	0	0	0	0	0	0	0	0	0	0	0	0	0	0	0	0	0	0	0	0	0	0	0	5.71941e-05	2.50954e-05	2.32121e-05	2.43552e-05	1.63781e-05	2.41791e-05	0	2.57003e-05	0	9.91926e-06	0	0	0	0	0.00232398	0	0.0501433	0.000683683	6.64628e-05	0.00204248
k__Bacteria;p__Firmicutes;c__Clostridia;o__Clostridiales;f__Ruminococcaceae;g__Faecalibacterium	0	0	0	0	0	0	0	0	0	0	0	0	0	0	0	0	0	0	0	0	0	0	0.000139237	0	1.58572e-05	0	0	9.26003e-06	0	1.90647e-05	0	0	0	0	0	0	0	0	9.91926e-06	0	0	0.000756773	0.0242532	8.60733e-05	0.0173885	0.00088164	0.01299	0.0392795	0.00701253
k__Bacteria;p__Bacteroidetes;c__Bacteroidia;o__Bacteroidales;f__Rikenellaceae;g__	0	0	0	0	0	0	0.00344679	0.00445718	0.00666583	0.0132261	0.0123466	0.0182168	0.0492204	0.0540909	0.0513308	0.0646536	0.0618192	0.0607189	0.05939	0.0553696	0.0577091	0.0686202	0.0659983	0.111186	0.00908615	0.00756392	0.0200303	0.0331972	0.010037	0.0358225	0.0131123	0.029874	0.00276431	0.0220122	0.0176991	0.0864488	0.0079928	0.00902303	0.00380899	0.0171153	0.0140008	0.000908128	0	0.00051644	0	0.00022041	0	0	0.000272331
k__Bacteria;p__Bacteroidetes;c__Bacteroidia;o__Bacteroidales;f__Porphyromonadaceae;g__Parabacteroides	0	0	0	0	0	0	0	0	0	0	0	0	0.00117994	0.00136229	0.00159696	0.000555761	0.00163399	0.00221007	0.0012306	0.00167364	0.00174216	0.000294507	0.00125313	0.00145854	0.00215657	0.00147372	0.00059012	0.00169459	0.000598914	0.00337445	0.000690122	0.00125345	0.00132736	0.000933554	0.000386866	0.000925728	0.00267283	0.00122283	0.00177555	0.000839714	0.00266683	0.0130165	0.0103841	0.024703	0.0183727	0.00551025	0.00615314	0.00478533	0.0087146
k__Bacteria;p__Firmicutes;c__Clostridia;o__Clostridiales;f__Lachnospiraceae;g__	0.0182659	0.0231311	0.0157901	0.0155953	0.0126168	0.018999	0.0224041	0.0235594	0.0162244	0.0392551	0.0452462	0.010263	0.0402023	0.0374229	0.03673	0.0487217	0.0464325	0.0464115	0.0485821	0.0450488	0.0506315	0.0415255	0.037037	0.0301806	0.00666001	0.00422585	0.00649132	0.024252	0.0346957	0.00665358	0.0300266	0.00338896	0.0116905	0.027155	0.00744717	0.00519832	0.00506297	0.0139144	0.0135199	0.00745863	0.00351536	0.0175571	0.0244666	0.0144603	0.0570866	0.0460657	0.0231313	0.0807524	0.10015
k__Bacteria;p__Firmicutes;c__Clostridia;o__Clostridiales;f__Veillonellaceae;g__Dialister	0	0	0	0	0	0	0	0	0	0	0	0	0	0	0	0	0	0	0	0	0	0	0	0	0	0	0	9.26003e-06	0	0	1.25477e-05	0	0	0	0	0	0	0	9.91926e-06	0	0	0	0.00184922	0.000172147	0.000218723	0.00044082	0.00911577	0.000265851	0
k__Bacteria;p__Firmicutes;c__Clostridia;o__Clostridiales;f__Ruminococcaceae;g__Ruminococcus	0.0174357	0.0169851	0.0118723	0.0157855	0.0294393	0.0199161	0.0188137	0.0124164	0.0166017	0.00962861	0.00724531	0.00628608	0.0128951	0.010738	0.0115589	0.00991108	0.0113017	0.0124462	0.0166934	0.0174338	0.0164416	0.0270947	0.0281259	0.0247952	0.00713572	0.0264205	0.038695	0.010149	0.0662729	0.0145845	0.0158979	0.0157378	0.0398086	0.0240759	0.0044006	0.0172565	0.0237471	0.0150075	0.0209495	0.02245	0.0230317	0.0033298	0.00263158	0.00482011	0.00284339	0.0193961	0.00364631	0.00378838	0.0154548
k__Bacteria;p__Spirochaetes;c__Spirochaetes;o__Spirochaetales;f__Spirochaetaceae;g__Treponema	0	0	0	0	0	0	0	0	0	0	0	0	0	8.01346e-05	0	0	0	0	0	0	0	0	0	0	0.0478252	0.105984	0.010757	0	0	0.0164338	0.0209797	0.00382999	0.0664532	0.0179013	0.00350597	0.00854518	0.0133128	0.0658477	0.0134505	0.023018	0.0012728	0.0205842	0.0141536	0.0381305	0	0.0527882	0.107224	0.0216004	0.0266885
k__Bacteria;p__Firmicutes;c__Clostridia;o__Clostridiales;f__Ruminococcaceae;g__Oscillospira	0.0201637	0.0555369	0.0316989	0.0281476	0.0431464	0.0373428	0.0820049	0.0312003	0.0718149	0.0467675	0.0570013	0.0271969	0.0429836	0.042872	0.0419011	0.0523342	0.0490196	0.0503664	0.0598181	0.0548117	0.0579268	0.0608158	0.0607073	0.0942444	0.0335537	0.0541903	0.017417	0.0548379	0.100597	0.0203801	0.0450336	0.0187089	0.06459	0.045564	0.0137821	0.0424173	0.0159856	0.0561021	0.0336957	0.0480366	0.0235166	0.00378387	0.00547653	0.00120503	0.00393701	0.00176328	0.00592525	0.00704506	0.00122549
k__Bacteria;p__Bacteroidetes;c__Bacteroidia;o__Bacteroidales;f__;g__	0	0	0	0	0	0	0	0	0	0	0	0	0.000674252	0.000961616	0.00106464	0.00305669	0.0039488	0.00383855	0.00192616	0.00348675	0.00239547	0.00103078	0.000556948	0.000673174	0.00145886	0.000355114	0.00386107	5.55602e-05	2.06522e-05	0.00211618	0.00016312	0.00362109	0.012482	0.00817269	0.00292567	0.0084265	0.01046	0.00707761	0.00837185	0.0192393	0.012425	0.068715	0.0625178	0.0178172	0.0062336	0.0207185	0.066773	0.0414064	0.0279139
k__Bacteria;p__Firmicutes;c__Bacilli;o__Lactobacillales;f__Lactobacillaceae;g__Lactobacillus	0.0106749	0.00592245	0.0108038	0.00513503	0.00342679	0.00379979	0.00588827	0.00700414	0.00264118	0.00317427	0.00184829	0.00474663	0.022756	0.0233192	0.0239544	0.0213968	0.022195	0.0208212	0.0242376	0.0242678	0.0237369	0.0245914	0.0185185	0.026927	0.00372643	0.0113104	0.0391502	0.0104268	0.0184011	0.0119345	0.020666	0.0159931	0.0145401	0.0172462	0.0148218	0.081203	0.0278592	0.0121542	0.0257702	0.0751791	0.0629735	0.000151355	0.0412518	0.00507833	0.00131234	0.00066123	0.000911577	0.0114316	0.000953159
k__Bacteria;p__Proteobacteria;c__Epsilonproteobacteria;o__Campylobacterales;f__Campylobacteraceae;g__Campylobacter	0	0	0	0	0	0	0	0	0	0	0	0	0	0	0	0	0	0	0	0	0	0	0	0	0	0	0	0	0	0	0	0	0	0	0	0	0	0	0	0	0	0	0.000355619	0	0.00131234	0.000991845	0.00296263	0	0.000136166
k__Bacteria;p__Firmicutes;c__Clostridia;o__Clostridiales;f__Lachnospiraceae;g__Coprococcus	0.00569327	0.00670466	0.00427401	0.00228224	0.00155763	0.00314465	0.00488295	0.00509392	0.00578544	0.00645434	0.00517522	0.00282232	0.000927097	0.00112188	0.00129278	0.00148203	0.00122549	0.00197743	0.0011236	0.00167364	0.000979965	0.00103078	0.0011139	0.00190733	0.0309056	0.00115412	0.000657562	0.0202332	0.00336631	0.000495682	0.00607308	0.00443351	0.00101074	0.00330838	0.00367523	0.00237366	0.000693909	0.00528042	0.00837185	0.000839714	0.0147888	0.0382927	0.00248933	0.0777242	0.000874891	0.0235839	0.00706472	0.0028579	0.00762527
k__Bacteria;p__Firmicutes;c__Clostridia;o__Clostridiales;f__Lachnospiraceae;g__Roseburia	0	0	0	0.000190186	0.000311526	0.000393082	0.00100531	0	0.00100616	0	0	0	0.000168563	0.000400673	0	0	0	0	0	0	0	0.000147254	0	0	7.92858e-05	8.87784e-05	6.74423e-05	7.40802e-05	0.000268479	0	0.000777956	2.32121e-05	0.00091332	0.000163781	0	7.12099e-05	0	0	0.000109112	0.000148185	6.06097e-05	0	0.00426743	0.000430367	0.000328084	0.00286533	0.00262078	0.00584873	0.00115741
k__Bacteria;p__Firmicutes;c__Clostridia;o__Clostridiales;f__Clostridiaceae;g__SMB53	0	0	0	0.000570559	0.00046729	0.00183438	0	0	0	0.000317427	0.000369658	0.00166774	0	0	0	0	0	0	0	0	0	0.000147254	0	0	0.00431315	0.00246804	0.0248862	0.0104453	0.00117718	0.00850285	0.00159356	0.0291312	0.00337319	0.0100398	0.0515741	0.0634955	0.000950912	0.00016675	0.00445375	0.0260558	0.0733378	0	7.11238e-05	0	0.000109361	0	0.000113947	0	0
k__Bacteria;p__Firmicutes;c__Clostridia;o__Clostridiales;f__Lachnospiraceae;g__Lachnospira	0	0	0	0	0	0	0	0	0	0	0	0	0	0	0	0	0	0	0	0	0.000108885	0	0	0	0	0	0	0	0	0	0	0	0	0	0	0	0	0	0	0	0	0	0.0059744	0	0	0	0.000455789	0.00365546	0.00122549
k__Bacteria;p__Actinobacteria;c__Coriobacteriia;o__Coriobacteriales;f__Coriobacteriaceae;g__Collinsella	0	0	0	0	0	0	0	0	0	0	0	0	0	0	0	0	0	0	0	0	0	0	0	0	0	0	0	0	0	0	0	0	0	0	0	2.37366e-05	0	1.85278e-05	0	0	0	0.000302709	0.00277383	0	0	0	0.000341841	0.000598166	0
k__Bacteria;p__Proteobacteria;c__Gammaproteobacteria;o__Aeromonadales;f__Succinivibrionaceae;g__Ruminobacter	0	0	0	0	0	0	0	0	0.00012577	0	0	0	0	0	0	0	0	0	0	0	0	0	0	0	0	0	0	0	0	0	0	0	0	0	0	0	0	0	0	0	0	0	7.11238e-05	0	0	0	0.00159526	0	0
k__Bacteria;p__Bacteroidetes;c__Bacteroidia;o__Bacteroidales;f__[Paraprevotellaceae];g__CF231	0	0	0	0	0	0	0	0	0	0	7.39317e-05	0	0	0	0	0	0	0	0	0	0	0	0	0	0	0	0	0	0	1.90647e-05	0	0	0	0	0	0	0	0	0	0	0	0.028606	0.0298009	0.0603374	0.0158574	0.0108001	0.0159526	0.0311046	0.0179739
k__Bacteria;p__Firmicutes;c__Bacilli;o__Lactobacillales;f__Streptococcaceae;g__Streptococcus	0	0	0	0	0	0	0	0	0	0	0	0	0	0	0	0	0	0	0	0	0.000108885	0	0	0.000112196	6.34286e-05	0.000177557	0.000539538	7.40802e-05	6.19566e-05	0.000247841	0.000564646	0.000208909	0.000499282	0	0.000314329	0.000379786	0.000411205	0.000407611	0.000257901	0.000271672	0.000424268	0.00227032	0.012091	0.00103288	0.00218723	0.0023143	0.00284868	0.0139572	0.00306373
k__Bacteria;p__Firmicutes;c__Clostridia;o__Clostridiales;f__Christensenellaceae;g__	0.00047444	0.000670466	0.00047489	0.000380373	0.000778816	0.000655136	0.000287233	0	0.000251541	0.000634853	0.000147863	0.000256575	0	0	7.60456e-05	0	0.000136166	0	0	0.00013947	0	0.000147254	0	0.000224391	0.000174429	1.77557e-05	0.000657562	8.33403e-05	4.13044e-05	0.000247841	0.000125477	0.000139273	0.000207019	0.00026205	4.83582e-05	0.000356049	0.000205603	0.000148222	0.000426528	7.40924e-05	0	0.00696231	0.000640114	0.0166982	0.00185914	0.0105797	0.00148131	0.00146218	0.0141612
k__Bacteria;p__Firmicutes;c__Clostridia;o__Clostridiales;f__Lachnospiraceae;g__[Ruminococcus]	0.0035583	0.00245838	0.000712335	0.00266261	0.00280374	0.00183438	0.00459572	0.00222859	0.0046535	0.00285684	0.00310513	0.00295061	0.00337126	0.00288485	0.0043346	0.00324194	0.00531046	0.00337327	0.0046549	0.00446304	0.00468206	0.00456487	0.00487329	0.00695613	0.00107829	0.000692472	0.000455235	0.0010649	0.00144565	0.00108669	0.00101636	0.000626726	0.00131518	0.00103182	0.000531941	0.00135299	0.000179902	0.000648472	0.00187474	0.00185231	0.00133341	0.000151355	0	8.60733e-05	0	0.00022041	0	0.000332314	0.000408497
k__Bacteria;p__Bacteroidetes;c__Bacteroidia;o__Bacteroidales;f__[Paraprevotellaceae];g__Paraprevotella	0	0	0	0	0	0	0	0	0	0	0	0	0	0	0	0	0	0	0	0	0	0	0	0	0.00537558	0.0203658	0.000404654	0.000203721	0.0267859	0.00127733	0.0145679	0.00591908	0.0443508	0.0518204	0.0454326	0.0315697	0.0450527	0.0159709	0.00184498	0.0240306	0.0253955	0	0	0	0	0	0	0	0
k__Bacteria;p__Firmicutes;c__Clostridia;o__Clostridiales;f__Veillonellaceae;g__Megasphaera	0	0	0	0	0	0	0	0	0	0	0	0	0	0	0	0	0	0	0	0	0	0	0	0	3.17143e-05	0	1.68606e-05	0	0	1.90647e-05	0	0	0	0	0	0	0	0	0	0	0	0	0.00128023	0	0	0	0.000341841	6.64628e-05	0
k__Bacteria;p__Proteobacteria;c__Betaproteobacteria;o__Burkholderiales;f__Alcaligenaceae;g__Sutterella	0.00438857	0.00748687	0.0121097	0.00646634	0.00482866	0.00995807	0.00631912	0.0127348	0.00490504	0.00560787	0.00369658	0.0123156	0.00160135	0.00152256	0.001673	0.000926269	0.000680828	0.00104688	0.000963082	0.0013947	0.00130662	0.00220881	0.00348092	0	0.00163329	0.0020419	0.00746923	0.00149086	0.000289131	0.00327913	0.00155591	0.00201945	0.00122994	0.000917176	0.00413463	0.000403523	0.00917502	0.00214922	0.00419585	0.000370462	0.00939451	0.00363251	0.000355619	0.000946807	0.0314961	0.00286533	0.0209663	0.00338961	0.00231481
k__Bacteria;p__Proteobacteria;c__Epsilonproteobacteria;o__Campylobacterales;f__Helicobacteraceae;g__Flexispira	0	0	0	0	0	0	0	0	0	0	0	0	0.000252845	8.01346e-05	7.60456e-05	0.000555761	0.000272331	0.000697918	0.000428036	0.00055788	0.000326655	0.000147254	0	0	0.000253715	3.55114e-05	1.68606e-05	7.40802e-05	0.000165218	0	0.000138024	4.64242e-05	7.30656e-05	3.27563e-05	2.41791e-05	2.37366e-05	5.14007e-05	0.000259389	3.9677e-05	0.000123487	0	0.00211896	0	0.00421759	0.0290901	0.0022041	0.00672288	0.00584873	0.00149782
k__Bacteria;p__Firmicutes;c__Clostridia;o__Clostridiales;f__Veillonellaceae;g__Phascolarctobacterium	0	0	0	0	0	0	0	0	0	0	0	0	0	0	7.60456e-05	0	0	0.00011632	0	0.00013947	0	0	0	0	1.58572e-05	0.0139027	0.0150902	9.26003e-06	0	0	1.25477e-05	0.000789211	0.00158309	0.000556857	0	9.49465e-05	0	1.85278e-05	0	0	0	0.0177085	0.0307255	0.00757445	0.028762	0.012343	0.0191431	0.00917187	0.0067402
k__Bacteria;p__Firmicutes;c__Erysipelotrichi;o__Erysipelotrichales;f__Erysipelotrichaceae;g__p-75-a5	0	0	0	0	0	0	0	0	0	0	0	0	0	0	0	0	0	0	0	0	0	0	0	0	0.000253715	0.000372869	0.00123082	0.000435221	0.000330435	3.81294e-05	0.000501907	0.00055709	0.000426216	0.000687882	0.000870448	0.000617152	0.00110511	0.000185278	0.000952249	0.000765621	0.00121219	0.0275465	0.0124467	0.00146325	0.013014	0.0230328	0.00569736	0.00471886	0.00864651
k__Bacteria;p__Firmicutes;c__Clostridia;o__Clostridiales;f__Clostridiaceae;g__Clostridium	0.00035583	0.000111744	0	0.000760746	0.00124611	0.000655136	0.000718081	0.00159185	0.000754622	0.000211618	0	0	0	0.000160269	0.000228137	0.000185254	0.000136166	0.00011632	0.000160514	0.00027894	0.000326655	0.000589015	0.000417711	0.000673174	1.58572e-05	0.000834517	0.00165234	0.0001389	0.000351087	0.000228776	0.000978719	9.28484e-05	7.30656e-05	0.000163781	4.83582e-05	0.00462864	0.000334104	0.00127842	0.000823298	0.000321067	0.000909146	0.0198275	0.0056899	0.0226373	0.00174978	0.0119021	0.0058113	0.0075103	0.00680828
k__Bacteria;p__Firmicutes;c__Erysipelotrichi;o__Erysipelotrichales;f__Erysipelotrichaceae;g__	0.00130471	0.00122919	0.00166212	0.000950932	0.00046729	0.000655136	0.000287233	0.00063674	0.000754622	0.00105809	0.00184829	0.0020526	0.000421408	0.000160269	0.000608365	0.000555761	0.000408497	0.000697918	0.000695559	0	0.000326655	0.00117803	0.00139237	0.00078537	0.000111	0.000106534	0.000101163	1.85201e-05	0.00171413	0.000133453	8.78338e-05	0.00044103	0.000121776	0.000573235	7.25374e-05	0.000166156	0.00354665	0.00016675	0.00013887	0.000123487	0.000181829	0	0.000142248	0	0.000109361	0	0	6.64628e-05	0.000272331
k__Bacteria;p__Synergistetes;c__Synergistia;o__Synergistales;f__Synergistaceae;g__	0	0	0	0	0	0	0	0	0	0	0	0	0	0	0	0	0	0	0	0	0	0	0	0	0	0	0	0	0	0	0	0	0	0	0	0	0	0	0	0	0	0	0	0	0	0	0	0	0
k__Bacteria;p__Cyanobacteria;c__4C0d-2;o__YS2;f__;g__	0	0	0	0	0	0	0	0	0	0	0	0	0.000758534	0.00120202	0.00136882	0.000555761	0.000680828	0.000930557	0.00128411	0.00083682	0.000544425	0.00103078	0.00208855	0.00112196	0.0102279	0.037429	0.0192548	0.00969525	0.0116891	0.0110003	0.00687613	0.00424781	0.0075014	0.00835285	0.0117752	0.00999312	0.0115395	0.00748522	0.00923483	0.00943443	0.0093339	0.00590283	0.00113798	0.010587	0.0415573	0.00958783	0.00296263	0.00259205	0.0039488
k__Bacteria;p__Firmicutes;c__Erysipelotrichi;o__Erysipelotrichales;f__Erysipelotrichaceae;g__Catenibacterium	0	0	0	0	0	0	0	0	0	0	0	0	0	0	0	0	0	0	0	0	0	0	0	0	0	0	0	0	0	0	0	0	0	0	0	0	0	0	0	0	0	0.00287574	0.000213371	0.00223791	0.000656168	0.000110205	0.000569736	0.000332314	0.00224673
k__Bacteria;p__Bacteroidetes;c__Bacteroidia;o__Bacteroidales;f__[Barnesiellaceae];g__	0	0	0	0	0	0	0	0	0	0	0	0	0	0	0	0	0	0	0	0	0	0	0	0	0	0	0	0	0	0	0	0	0	0	0	0	0	0	0	0	0	0	0	0	0	0	0	0	0
k__Bacteria;p__Bacteroidetes;c__Bacteroidia;o__Bacteroidales;f__p-2534-18B5;g__	0	0	0	0	0	0	0	0	0	0	0	0	0	0	0	0	0	0	0	0	0	0	0	0	0	0	0	0	0	0	0	0	0	0	0	0	0	0	0	0	0	0.0284547	0.00355619	0.0077466	0	0.00132246	0.017206	0.032168	0.00653595
k__Bacteria;p__Actinobacteria;c__Coriobacteriia;o__Coriobacteriales;f__Coriobacteriaceae;g__	0	0	0	0	0	0	0	0	0.00012577	0	0	0	0	0	0	0	0	0	0	0.00013947	0.000108885	0	0	0	1.58572e-05	8.87784e-05	0.000101163	3.70401e-05	2.06522e-05	0.000114388	0	9.28484e-05	0	8.18907e-05	0	9.49465e-05	0	0	4.95963e-05	9.87898e-05	0.000121219	0.000151355	0.000853485	8.60733e-05	0.000218723	0.000551025	0.00159526	0.000398777	0.000204248
k__Bacteria;p__Bacteroidetes;c__Bacteroidia;o__Bacteroidales;f__RF16;g__	0	0	0	0	0	0	0	0	0	0	0	0	0	0	0	0	0	0	0	0	0	0	0	0	0	0	0	0	0	0	0	0	0	0	0	0	0	0	0	0	0	0.0230059	0.0150071	0.0167843	0.00535871	0.0100287	0.0161805	0.0338961	0.0117102
k__Bacteria;p__Bacteroidetes;c__Bacteroidia;o__Bacteroidales;f__[Odoribacteraceae];g__Odoribacter	0	0	0	0	0	0	0	0	0	0.000105809	0	0	0.00497261	0.00520875	0.00479087	0.00750278	0.00626362	0.00732814	0.00486891	0.00529986	0.00457317	0.00515388	0.00570872	0.00437563	6.34286e-05	5.3267e-05	0.000101163	5.55602e-05	4.13044e-05	1.90647e-05	6.27384e-05	0.000139273	3.65328e-05	8.18907e-05	0	4.74732e-05	2.57003e-05	1.85278e-05	4.95963e-05	4.93949e-05	6.06097e-05	0	0	0	0	0	0	0	0
k__Bacteria;p__Proteobacteria;c__Deltaproteobacteria;o__Desulfovibrionales;f__Desulfovibrionaceae;g__Bilophila	0	0	0	0	0	0	0	0	0	0	0	0	0	0	0	0.00111152	0.00245098	0.0011632	0.000214018	0.00069735	0.00021777	0.000147254	0.000556948	0	3.17143e-05	8.87784e-05	6.74423e-05	6.48202e-05	0.000640218	9.53234e-05	7.52861e-05	0.000162485	0.000170486	6.55126e-05	2.41791e-05	0.000593415	0.000102801	0.000148222	4.95963e-05	0.000469252	0	0.000605418	0	8.60733e-05	0	0.000110205	0	0	0.000136166
k__Bacteria;p__Proteobacteria;c__Gammaproteobacteria;o__Aeromonadales;f__Succinivibrionaceae;g__Succinivibrio	0	0	0	0	0	0	0	0	0	0	0	0	0	0	0	0	0	0	0	0	0	0	0	0	0	0	0	0	0	0	0	0	0	0	0	0	0	0	0	0	0	0	0.000142248	0	0	0	0.00262078	0	0
k__Bacteria;p__Deferribacteres;c__Deferribacteres;o__Deferribacterales;f__Deferribacteraceae;g__Mucispirillum	0	0	0	0	0	0	0	0	0	0	0	0	0.0261273	0.0230788	0.0231179	0.0271397	0.0269608	0.0302431	0.0261637	0.0280335	0.0238458	0.0285672	0.0249234	0.00314148	0.00336172	0.000745739	0.000522677	0.000796363	0.00239565	0.000381294	0.000853242	0.000185697	0.00303222	0.000737016	0	0.000237366	0.000359805	0.0061327	0.000525721	0.0048407	0.000181829	0	0	0	0	0	0	0	0
k__Bacteria;p__Proteobacteria;c__Alphaproteobacteria;o__;f__;g__	0	0	0	0	0	0	0	0	0	0	0	0	8.42815e-05	8.01346e-05	0	0	0	0	5.35045e-05	0	0	0	0	0	0.000428143	0.003125	0.0016692	0.000333361	0.00115652	0.00560502	0.000401526	0.000301757	0.000986385	0.00168695	0.000483582	0.00014242	0.000385505	0.00016675	0.000357093	0.00123487	0.00163646	0.000605418	0.000142248	0.000172147	0.000656168	0.000110205	0.000113947	0.00458594	0.00108932
k__Bacteria;p__Firmicutes;c__Erysipelotrichi;o__Erysipelotrichales;f__Erysipelotrichaceae;g__[Eubacterium]	0	0	0	0	0	0	0	0	0	0	0	0	0	0	0	0	0	0	0	0	0	0	0	0	0	0	0	0	0	0	0	0	0	0	0	0	0	0	0	0	0	0.00317845	0.0138691	0.000430367	0.000765529	0.000330615	0.000455789	0.00996943	0.000612745
k__Bacteria;p__Firmicutes;c__Clostridia;o__Clostridiales;f__[Mogibacteriaceae];g__	0.0084213	0.00547547	0.00890419	0.00589578	0.00560748	0.0100891	0.00100531	0.00159185	0.00176078	0.00179875	0.00103504	0.00269403	0.00126422	0.00152256	0.00106464	0.000741015	0.000272331	0.00127952	0.00176565	0.0013947	0.00087108	0.00117803	0.000974659	0.00168294	0.000396429	0.000514915	0.0119541	0.000768583	0.000702175	0.00529998	0.000978719	0.0158074	0.00146131	0.00958121	0.018086	0.0264901	0.000822411	0.000852278	0.000972087	0.00140776	0.000545488	0.000908128	0.000640114	0.00077466	0	0.000110205	0.000227894	0.000398777	0.00047658
k__Bacteria;p__Firmicutes;c__Clostridia;o__Clostridiales;f__Lachnospiraceae;g__Butyrivibrio	0	0	0	0	0	0	0	0	0	0	0	0	0	0	7.60456e-05	0	0	0	0	0	0	0	0	0	0	0	0	0	0	0	0	0	0	0	0	0	0	0	0	0	0	0.00741638	0.00355619	0.00197969	0.0033902	0.0044082	0.00170921	0.00272498	0.00347222
k__Bacteria;p__Firmicutes;c__Clostridia;o__Clostridiales;f__Veillonellaceae;g__	0.00130471	0.00122919	0.00237445	0.00228224	0.000311526	0.00157233	0.00100531	0.00063674	0.000754622	0.000105809	0	0.000128287	0	0	7.60456e-05	0	0	0	0	0	0	0	0	0	0.0130504	0.000319602	0.00254595	0.0243631	0.0107185	0.0130212	0.0107534	0.00320327	0.0162449	0.00573235	0.00154746	0.00391654	0.00683629	0.0237156	0.00684429	0.00886639	0.00769744	0	0.000142248	0	0	0	0	0.000265851	0
k__Bacteria;p__Actinobacteria;c__Coriobacteriia;o__Coriobacteriales;f__Coriobacteriaceae;g__Slackia	0	0	0	0	0	0	0	0	0	0	0	0	0	0	0	0	0	0	0	0	0	0	0	0	0	0	0	0	0	0	0	0	0	0	0	0	0	0	0	0	0	0	0.000355619	0	0	0	0	0.000132926	0
k__Bacteria;p__Fusobacteria;c__Fusobacteriia;o__Fusobacteriales;f__Fusobacteriaceae;g__Fusobacterium	0	0	0	0	0	0	0	0	0	0	0	0	0	0	0	0	0	0	0	0	0	0	0	0	3.17143e-05	0	0.000168606	9.26003e-06	2.06522e-05	1.90647e-05	3.7643e-05	0	0	0	0	0	2.57003e-05	0	0	0	0	0	0	0.000172147	0.000437445	0.000110205	0	6.64628e-05	0
k__Bacteria;p__Lentisphaerae;c__[Lentisphaeria];o__Z20;f__R4-45B;g__	0	0	0	0	0	0	0	0	0	0	0	0	0	0	0	0	0	0	0	0	0	0	0	0	0	0	0	0	0	0	0	0	0	0	0	0	0	0	0	0	0	0.00317845	0	0.00077466	0	0.00969804	0.00319052	0.000598166	0.0127315
k__Bacteria;p__Bacteroidetes;c__Bacteroidia;o__Bacteroidales;f__Rikenellaceae;g__Alistipes	0	0	0	0	0	0	0	0	0	0	0	0	8.42815e-05	0	0	0	0	0	0	0	0	0	0	0.000112196	1.58572e-05	0	0	9.26003e-06	0	3.81294e-05	0	0	0	0	0	0	0	0	0	4.93949e-05	0	0	0	0	0	0	0	0	0
k__Bacteria;p__Bacteroidetes;c__Bacteroidia;o__Bacteroidales;f__[Odoribacteraceae];g__Butyricimonas	0	0	0	0	0	0	0	0	0	0	0	0	0	0	0	0	0	0	0	0	0	0	0	0	0.000333	0.00012429	0.000421514	0.000166681	0.000454348	0.000876976	0.000388978	0.00141594	0.000937675	0.00113009	0.000773732	0.00244487	0.000668209	0.000463195	0.00026782	0.000740924	0.000242439	0.000605418	7.11238e-05	8.60733e-05	0.000437445	0.00022041	0.000113947	0.000132926	6.80828e-05
k__Bacteria;p__Proteobacteria;c__Deltaproteobacteria;o__Desulfovibrionales;f__Desulfovibrionaceae;g__Desulfovibrio	0	0	0	0	0	0	0	0	0	0	0	0	0.000337126	0.000560942	0.000228137	0.00175991	0.000953159	0.000930557	0.00144462	0.00111576	0.00108885	0.00176704	0.000835422	0.000224391	0.00320315	0.00252131	0.000843028	0.004843	0.00318044	0.00144892	0.00318711	0.000394606	0.00113252	0.000999066	0.000193433	0.00277718	0.000719609	0.00741111	0.000704267	0.00135836	0.000484878	0.00771909	0.01266	0.00791875	0.00710849	0.00407758	0.0195989	0.0075103	0.0141612
k__Bacteria;p__Firmicutes;c__Clostridia;o__Clostridiales;f__Veillonellaceae;g__Anaerovibrio	0	0	0	0	0	0	0	0	0	0	0	0	0	0	0	0	0	0	0	0	0	0	0	0	0.000539143	0.0059304	1.68606e-05	0	0	0	0	0.000232121	0.00311747	0.00018016	2.41791e-05	0	0	0	0	0	0	0.000605418	0.00241821	0.00120503	0.000218723	0.00022041	0.00148131	0.0154194	0.000204248
k__Bacteria;p__Proteobacteria;c__Gammaproteobacteria;o__Enterobacteriales;f__Enterobacteriaceae;g__	0	0	0	0	0	0	0	0	0	0.000105809	0	0	0	0	0	0	0	0.00011632	0	0	0	0	0	0	1.58572e-05	0.000106534	0.000151745	0	0	0.000228776	0.000288597	2.32121e-05	0	0	2.41791e-05	2.37366e-05	2.57003e-05	0	0	0.000246975	0	0	0	0	0	0	0	0	0
k__Archaea;p__Euryarchaeota;c__Methanobacteria;o__Methanobacteriales;f__Methanobacteriaceae;g__Methanobrevibacter	0	0	0	0	0	0	0	0	0	0	0	0	0	0	0	0	0	0	0	0	0	0	0	0	0	0	0	0	0	0	0	0	0	0	0	0	0	0	0	0	0	0.000151355	0	0.00025822	0	0	0	0	6.80828e-05
k__Bacteria;p__Proteobacteria;c__Gammaproteobacteria;o__Pasteurellales;f__Pasteurellaceae;g__Haemophilus	0	0	0	0	0	0	0	0	0	0	0	0	0	0	0	0	0	0	0	0	0	0	0	0	0	1.77557e-05	0	0	0	0	0	0	0	0	0	0	0	0	9.91926e-06	0	0	0	0	0	0.000109361	0	0	0	0
k__Bacteria;p__Proteobacteria;c__Alphaproteobacteria;o__RF32;f__;g__	0	0	0	0	0	0	0.00301594	0.00541229	0.00377311	0.000740662	0.00214402	0.00821039	0	0	0.000152091	9.26269e-05	0	0	5.35045e-05	0.00013947	0	0	0	0	0.00198214	0.00356889	0.0011971	0.00459298	0.00384131	1.90647e-05	0.00165629	0.00148557	0.00124212	0.000229294	4.83582e-05	0.000427259	0.000514007	0.000203806	0.0061301	2.46975e-05	6.06097e-05	0.00136219	0.00056899	0.00215183	0.00251531	0.00297553	0.00159526	6.64628e-05	0.00047658
k__Bacteria;p__Firmicutes;c__Clostridia;o__Clostridiales;f__Lachnospiraceae;g__Lachnobacterium	0	0.000111744	0	0	0	0	0	0	0	0	0	0	0	0	0	0	0	0	0	0	0	0	0	0	0	0	0	0	0.00018587	0	0	2.32121e-05	3.65328e-05	0	0	0	0	0	0	0	0	0	0	0	0	0	0	0	0
k__Bacteria;p__Proteobacteria;c__Deltaproteobacteria;o__GMD14H09;f__;g__	0	0	0	0	0	0	0	0	0	0	0	0	0	0	0	0	0	0	0	0	0	0	0	0	0	0	0	0	0	0	0	0	0	0	0	0	0	0	0	0	0	0.00998941	0.00348506	0.00826304	0	0.00352656	0.0134458	0.0164163	0.00694444
k__Bacteria;p__Firmicutes;c__Clostridia;o__Clostridiales;f__Veillonellaceae;g__Acidaminococcus	0	0	0	0	0	0	0	0	0	0	0	0	0	0	0	0	0	0	0	0	0	0	0	0	0	0	0	0	0	0	0	0	0	0	0	0	0	0	0	0	0	0	0	0	0	0	0	0	0
k__Bacteria;p__Firmicutes;c__Clostridia;o__Clostridiales;f__Clostridiaceae;g__	0.000593049	0.000223489	0.000237445	0.000760746	0.000623053	0.000786164	0.000430849	0.00095511	0.000377311	0.000105809	0.000369658	0.000513149	0.000589971	0.000801346	0.00106464	0	0.000136166	0.000697918	0.000481541	0.00055788	0.00043554	0.000294507	0.000278474	0.000448783	0.000491572	0.000426136	0.0024785	0.00107416	0.000598914	0.000915105	0.000313692	0.00248369	0.00060888	0.00301358	0.00365105	0.00830782	0.00190182	0.000574361	0.000763783	0.00116078	0.00115158	0.000151355	0.00199147	0.00051644	0.00273403	0.000991845	0.00227894	0.00225974	0.000136166
k__Bacteria;p__Verrucomicrobia;c__Verruco-5;o__WCHB1-41;f__RFP12;g__	0	0	0	0	0	0	0	0	0	0	0	0	0	0	0	0	0	0	0	0	0	0	0	0	0	0	0	0	0	0	0	0	0	0	0	0	0	0	0	0	0	0.00363251	0.000355619	0.0108452	0.000109361	0.0104695	0.00341841	0	0.00701253
k__Bacteria;p__Firmicutes;c__Clostridia;o__Clostridiales;f__Lachnospiraceae;g__Dorea	0.00272803	0.00078221	0.00154339	0.00209205	0.000623053	0.000917191	0.000718081	0	0.000628852	0.00095228	0.00088718	0.0010263	0.000252845	0.000480808	0.000608365	0.000555761	0.000408497	0.000348959	0.000160514	0.00027894	0.000544425	0	0.000139237	0.000336587	6.34286e-05	0.000355114	0.000404654	0.000175941	0.000475001	0.000133453	0.000338787	0.000649938	0.000584525	0.000278428	0.000120896	0.000474732	0.000873811	0.00050025	0.000823298	0.000370462	0.000606097	0.000302709	0.00184922	0	0	0	0.000113947	0.000398777	6.80828e-05
k__Bacteria;p__Tenericutes;c__RF3;o__ML615J-28;f__;g__	0	0	0	0	0	0	0	0	0	0	0	0	0	0	0	0	0	0	0	0	0	0	0	0	0	7.10227e-05	0.000505817	0	0	0	0	2.32121e-05	0.000450571	0.000343941	0	0	0	0	0	0	0	0.00151355	0.000142248	8.60733e-05	0	0.000110205	0.000341841	0	6.80828e-05
k__Bacteria;p__Bacteroidetes;c__Bacteroidia;o__Bacteroidales;f__[Paraprevotellaceae];g__	0	0	0	0	0	0	0	0	0	0	0	0	0	0	0	0	0	0	0	0	0	0	0	0	0	0	0	0	0	0	0	0	0	0	0	0	0	0	0	0	0	0	0.00213371	0.00946807	0	0.00429799	0.000113947	0.000398777	0.00919118
k__Bacteria;p__Elusimicrobia;c__Elusimicrobia;o__Elusimicrobiales;f__Elusimicrobiaceae;g__	0	0	0	0	0	0	0	0	0	0	0	0	0	0	0	0	0	0	0	0	0	0	0	0	0.000111	5.3267e-05	8.43028e-05	9.26003e-06	0	7.62587e-05	3.7643e-05	6.96363e-05	0.000450571	0.000245672	0.000677015	0	0	0	0.00066459	0	0	0.00272438	0.00177809	0.0111035	0.00273403	0.00385717	0.00205105	0.000332314	0.00245098
k__Bacteria;p__Bacteroidetes;c__Bacteroidia;o__Bacteroidales;f__[Paraprevotellaceae];g__YRC22	0	0	0	0	0	0	0	0	0	0	0	0	0	0	0	0	0	0	0	0	0	0	0	0	0	0	0	0	0	0	0	0	0	0	0	0	0	0	0	0	0	0	0	0	0	0	0	0	0
k__Bacteria;p__Proteobacteria;c__Gammaproteobacteria;o__Pasteurellales;f__Pasteurellaceae;g__Aggregatibacter	0	0	0	0	0	0	0	0	0	0	0	0	0	0	0	0	0	0	0	0	0	0	0	0	0.000444	0.00053267	0.000488956	0.000203721	0.00037174	0.000743523	0.000853242	0.000278545	0.000401861	0.000507722	2.41791e-05	0.000332313	0.000848111	0.000148222	0.000495963	0.000592739	0.000666707	0	7.11238e-05	8.60733e-05	0.00699913	0.000771435	0.000113947	0.000265851	0
k__Bacteria;p__Firmicutes;c__Erysipelotrichi;o__Erysipelotrichales;f__Erysipelotrichaceae;g__RFN20	0	0	0	0	0	0	0	0	0	0	0	0	0	0	0	0	0	0	0	0	0	0	0	0	0	0	0	0	0	0	0	0	0	0	0	0	0	0	0	0	0	0.00242167	0.00192034	0	0	0.00022041	0.00182315	0.00837432	0.000612745
k__Bacteria;p__Firmicutes;c__Clostridia;o__Clostridiales;f__Veillonellaceae;g__Veillonella	0	0	0	0	0	0	0	0	0	0	0	0	0	0	0	0	0	0	0	0	0	0	0	0	3.17143e-05	0.000142045	0.000725004	0.000175941	0.00018587	0.000228776	0.000351335	0.00011606	0.00025573	0.000474966	0.000169254	0.000166156	0.000179902	0	0.000158708	0.000148185	6.06097e-05	0	0	0	0	0	0	0	0
k__Bacteria;p__Proteobacteria;c__Deltaproteobacteria;o__Desulfovibrionales;f__Desulfovibrionaceae;g__	0	0	0	0	0	0	0	0	0	0	0	0	0.000168563	0.000240404	0.000152091	0.000833642	0.00149782	0.00139584	0.000374532	0.00027894	0.000326655	0.000294507	0.000417711	0	0.00104657	0.00383523	0.000623841	0.00293543	0.00524566	0.00089604	0.00144298	0.000835635	0.00946199	0.00460226	0.00164418	0.00242114	0.000591108	0.00209364	0.00111096	0.00212398	0.000242439	0.000151355	0	0.000172147	0.000328084	0.00044082	0	6.64628e-05	0.000136166
k__Bacteria;p__Lentisphaerae;c__[Lentisphaeria];o__Victivallales;f__Victivallaceae;g__	0	0	0	0	0	0	0	0	0	0	0	0	0	0	0	0	0	0	0	0	0	0	0	0	0	0	0	1.85201e-05	0	0	0	0	0	0	2.41791e-05	2.37366e-05	0	0	9.91926e-06	0	0	0.00151355	0.000142248	0.00232398	0.000437445	0.000771435	0.00205105	0.00677921	0.00204248
k__Bacteria;p__Firmicutes;c__Clostridia;o__Clostridiales;f__Lachnospiraceae;g__Blautia	0	0	0	0	0	0	0	0	0	0	0	0	0	0	0	0	0	0	0	0	0	0	0	0	4.75715e-05	0	0.000101163	0	2.06522e-05	0	0.000175668	0	2.43552e-05	6.55126e-05	7.25374e-05	2.37366e-05	5.14007e-05	0	0.00115063	0	0.000181829	0.000908128	0.000640114	0.000430367	0.000328084	0.00044082	0.000683683	0.000996943	0.00544662
k__Bacteria;p__Firmicutes;c__Erysipelotrichi;o__Erysipelotrichales;f__Erysipelotrichaceae;g__Coprobacillus	0	0.000111744	0.000118723	0.000380373	0	0.000262055	0	0	0.00012577	0	0.000295727	0.000256575	0	0	0	0	0	0	0	0	0	0	0	0	3.17143e-05	0	0.000252908	0.000611162	0	1.90647e-05	0.00016312	0	0	1.63781e-05	0	0	0	0	1.98385e-05	0	0.00133341	0	0	0	0	0	0	0	0
k__Bacteria;p__Firmicutes;c__Erysipelotrichi;o__Erysipelotrichales;f__Erysipelotrichaceae;g__Bulleidia	0	0	0	0	0	0	0	0	0	0	0	0	0	0	0	0	0	0	0	0	0	0	0	0	0	0	0	0	0	0	0	0	0	0	0	0	0	0	0	0	0	0.00136219	0.00469417	0.00025822	0.00229659	0.00022041	0.00079763	0.00106341	0.000612745
k__Bacteria;p__Proteobacteria;c__Gammaproteobacteria;o__Enterobacteriales;f__Enterobacteriaceae;g__Erwinia	0	0	0	0	0	0	0	0	0	0	0	0	0	0	0	0	0	0	0	0	0	0	0	0	0	0	0	0	0	0	0	0	0	0	0	2.37366e-05	0	0	0	0	0	0	0	0	0	0	0	0	0
k__Bacteria;p__Proteobacteria;c__Gammaproteobacteria;o__Aeromonadales;f__Succinivibrionaceae;g__Anaerobiospirillum	0	0	0	0	0	0	0	0	0	0	0	0	0	0	0	0	0	0	0	0	0	0	0	0	0	0	0	0	0	0	0	0	0	0	0	0	0	0	0	0	0	0.000151355	0	0	0.00710849	0	0	0	0
k__Bacteria;p__Proteobacteria;c__Gammaproteobacteria;o__Pasteurellales;f__Pasteurellaceae;g__Actinobacillus	0	0	0	0	0	0	0	0	0	0	0	0	0	0	0	0	0	0	0	0	0	0	0	0	0	0	0	0	0	0	0	0	0	0	0	0	0	0	0	0	0	0	7.11238e-05	0	0.00656168	0.000110205	0	0	0
k__Bacteria;p__Firmicutes;c__Clostridia;o__Clostridiales;f__Peptostreptococcaceae;g__	0	0	0	0	0	0	0	0	0	0.000105809	0	0	0	0	0	0	0	0	0	0	0	0	0	0	1.58572e-05	3.55114e-05	0.000151745	7.40802e-05	2.06522e-05	5.71941e-05	2.50954e-05	0.000208909	2.43552e-05	3.27563e-05	0.000362687	0.000522206	0	0	3.9677e-05	0.000271672	0.000484878	0	0.00291607	0	0.000109361	0	0.0019371	0.000598166	0
k__Bacteria;p__Firmicutes;c__Clostridia;o__Clostridiales;f__Peptococcaceae;g__rc4-4	0	0	0.000118723	0	0	0	0	0	0	0	0	0	0.00185419	0.00160269	0.00190114	0.000648388	0.000816993	0.00011632	0.000909577	0.00069735	0.00043554	0.00103078	0.00125313	0.000560978	0.000142714	0.000337358	0.000219187	0.000388921	2.06522e-05	0	0.000677575	0.000162485	0.000292262	0.000343941	0.000193433	4.74732e-05	0.000385505	7.41111e-05	0.00424544	0.000222277	0.00169707	0	0	0	0	0	0	0	0
k__Bacteria;p__Tenericutes;c__Mollicutes;o__Anaeroplasmatales;f__Anaeroplasmataceae;g__Anaeroplasma	0.00284664	0.00346407	0.000831058	0.00209205	0.00280374	0.00183438	0.00186701	0.00159185	0.000880392	0.00402074	0.00391838	0.00166774	8.42815e-05	0.000160269	0.000152091	0.00120415	0.000953159	0.000814238	0.000107009	0.00041841	0.000544425	0.00132528	0.00125313	0.000112196	1.58572e-05	1.77557e-05	0	0	0	0	0	0	0	0	0	0	0	0	0	0	0	0	0	0	0	0	0	0	0
k__Bacteria;p__Firmicutes;c__Clostridia;o__Clostridiales;f__Lachnospiraceae;g__Anaerostipes	0.00035583	0.000446977	0.000712335	0	0	0	0	0	0	0.000423236	0.000369658	0	0.000168563	0.000160269	0	9.26269e-05	0.000136166	0.000232639	5.35045e-05	0	0.000326655	0	0	0	0.000761144	0.00024858	0.000219187	0.00012964	0.000929349	0.000857911	0.000665027	0.000626726	0.000377506	0.000589613	9.67165e-05	0.000427259	0.00388075	0.000407611	0.00013887	2.46975e-05	0.000969756	0	0	0	0	0	0	0	0
k__Bacteria;p__Firmicutes;c__Clostridia;o__Clostridiales;f__Dehalobacteriaceae;g__Dehalobacterium	0.00047444	0.00078221	0.00118723	0.000570559	0.00155763	0.00117925	0.00129255	0.00063674	0.00113193	0.00158713	0.00199616	0.00115459	0.00193847	0.00240404	0.00190114	0.00268618	0.00354031	0.00209375	0.00224719	0.00209205	0.00239547	0.00147254	0.00208855	0.00381465	0	5.3267e-05	0	9.26003e-06	2.06522e-05	3.81294e-05	0	0.000417818	0	0.000458588	0	0.00206509	0	9.26389e-05	0	4.93949e-05	6.06097e-05	0.000151355	0	0	0	0.000110205	0	0	0
k__Bacteria;p__Firmicutes;c__Erysipelotrichi;o__Erysipelotrichales;f__Erysipelotrichaceae;g__cc_115	0	0	0	0	0	0	0	0	0	0	0	0	0	0	0	0	0	0	0	0	0	0	0	0	0	0	0	0	0	0	0	0	0	0	0	0	0	0	0	0	0	0	0	0	0	0	0	0	0
k__Bacteria;p__Synergistetes;c__Synergistia;o__Synergistales;f__Dethiosulfovibrionaceae;g__Pyramidobacter	0	0	0	0	0	0	0	0	0	0	0	0	0	0	0	0	0	0	0	0	0	0	0	0	0	0	0	0	0	0	0	0	0	0	0	0	0	0	0	0	0	0.000454064	0	0.00309864	0.000109361	0.00022041	0	0	0.000136166
k__Bacteria;p__WPS-2;c__;o__;f__;g__	0	0	0	0	0	0	0	0	0	0	0	0	0	0	0	0	0	0	0	0	0	0	0	0	0	0	0	0	0	0	0	0	0	0	0	0	0	0	0	0	0	0	0	0.000172147	0	0.000110205	0	0	0.000612745
k__Bacteria;p__Firmicutes;c__Erysipelotrichi;o__Erysipelotrichales;f__Erysipelotrichaceae;g__Allobaculum	0	0	0	0.000190186	0	0	0	0	0.00012577	0	0	0	0	0	7.60456e-05	0	0	0	0	0	0.000108885	0.000147254	0.000139237	0.000112196	0.000285429	0.000461648	0.00124768	0.000361141	0.000454348	0.000305035	0.000602289	0.000510666	0.000389683	0.000589613	0.000435224	0.000854518	0.00257003	0.000537306	0.000228143	0.00019758	0.00296988	0	0	0	0	0	0	0	0
k__Bacteria;p__Bacteroidetes;c__Bacteroidia;o__Bacteroidales;f__Rikenellaceae;g__AF12	0	0	0	0	0	0	0	0	0	0	0	0	8.42815e-05	8.01346e-05	0.000152091	0.00111152	0.000408497	0.000697918	0.000374532	0.00069735	0.000544425	0.000736269	0.000139237	0.000560978	0.00117343	0.000976562	0.000809307	0.000481522	0.000413044	0.00160143	0.000527003	0.00118382	0.000742833	0.000638747	0	0.0029196	0.00151632	0.00250125	0.000515801	0.00111139	0.0012728	0	0	0	0	0	0	0	0
k__Bacteria;p__Firmicutes;c__Erysipelotrichi;o__Erysipelotrichales;f__Erysipelotrichaceae;g__Holdemania	0	0	0	0	0	0	0	0	0	0	0	0	0	0	0	0	0	0	0	0	0	0	0	0	0	0	0	0	0	0	0	0	0	0	0	0	0	0	0	0	0	0	0	0	0	0	0	0	0
k__Bacteria;p__Firmicutes;c__Clostridia;o__Clostridiales;f__Ruminococcaceae;g__Anaerotruncus	0	0	0	0	0	0	0	0	0	0	0	0	0	0	0	0	0	0	0	0	0	0	0	0	0	0	1.68606e-05	0	0	0	0	0	1.21776e-05	0	0	0	0	0	0	0	0	0	0	0	0	0	0	0	0
k__Bacteria;p__Firmicutes;c__Clostridia;o__Clostridiales;f__Clostridiaceae;g__Candidatus Arthromitus	0	0	0	0	0	0	0.000143616	0	0.000377311	0.000211618	0.000295727	0.000128287	0.000252845	0.000320539	0.000456274	0.000555761	0	0.000697918	0.000535045	0.00027894	0.00043554	0.000589015	0.000278474	0.000673174	7.92858e-05	8.87784e-05	6.74423e-05	0.000314841	6.19566e-05	0.000114388	6.27384e-05	0.0011606	0.000426216	0.00132663	0.00026597	0.00244487	0.000257003	1.85278e-05	0.00066459	0.0010126	0.000727317	0	0	0	0	0	0	0	0
k__Bacteria;p__Actinobacteria;c__Coriobacteriia;o__Coriobacteriales;f__Coriobacteriaceae;g__Eggerthella	0	0	0	0	0	0	0	0	0	0	0	0	0	0	0	0	0	0	0	0	0	0	0	0	0	0	0	0	0	0	0	0	0	0	0	0	0	0	0	0	0	0	0	0	0	0	0	0	0
k__Bacteria;p__Firmicutes;c__Clostridia;o__SHA-98;f__;g__	0	0	0	0	0	0	0	0	0	0	0	0	0	0	0	0	0	0	0	0	0	0	0	0	0	0	0	0	0	0	0	0	0	0	0	0	0	0	0	0	0	0	0	0	0	0	0	0	0
k__Bacteria;p__Lentisphaerae;c__[Lentisphaeria];o__Victivallales;f__Victivallaceae;g__Victivallis	0	0	0	0	0	0	0	0	0	0	0	0	0	0	0	0	0	0	0	0	0	0	0	0	0	0	0	0	0	0	0	0	0	0	0	0	0	0	0	0	0	0	0.000142248	0	0	0	0.000113947	6.64628e-05	6.80828e-05
k__Bacteria;p__Proteobacteria;c__Betaproteobacteria;o__Burkholderiales;f__Comamonadaceae;g__	0	0	0	0	0	0	0	0	0	0	0	0	0	0	0	0	0	0	0	0	0	0	0	0	0	0	0	0	0	0	0	0	0	0	0	0	0	0	0	0	0	0	0	0	0	0	0	0	0
k__Bacteria;p__Firmicutes;c__Clostridia;o__Clostridiales;f__EtOH8;g__	0	0	0	0	0	0	0	0	0	0	0	0	0	0	0	0	0	0	0	0	0	0	0	0	0	0	0	0	0	0	0	0	0	0	0	0	0	0	0	0	0	0	0	0	0	0	0	0	0
k__Bacteria;p__Synergistetes;c__Synergistia;o__Synergistales;f__Dethiosulfovibrionaceae;g__	0	0	0	0	0	0	0	0	0	0	0	0	0	0	0	0	0	0	0	0	0	0	0	0	0	0	0	0	0	0	0	0	0	0	0	0	0	0	0	0	0	0	0	0	0	0	0	0	0
k__Bacteria;p__Firmicutes;c__Clostridia;o__Clostridiales;f__[Tissierellaceae];g__WAL_1855D	0	0	0	0	0	0	0	0	0	0	0	0	0	0	0	0	0	0	0	0	0	0	0	0	0	1.77557e-05	0	0	0	0	0	0	0	0	0	0	0	0	0	0	0	0	0	0	0	0	0	0	0
k__Bacteria;p__Bacteroidetes;c__Bacteroidia;o__Bacteroidales;f__Prevotellaceae;g__	0	0	0	0	0	0	0	0	0	0	0	0	0	0	0	0	0	0	0	0	0	0	0	0	0.000142714	5.3267e-05	0.000168606	0.00146308	0.000702175	0.000629135	0.000150572	0.000348181	0.000231374	0.000327563	0.000193433	0.000356049	0.00077101	0.000129694	9.91926e-05	0.000123487	0.000303049	0.000151355	7.11238e-05	0	0	0	0.000113947	0	6.80828e-05
k__Bacteria;p__Actinobacteria;c__Coriobacteriia;o__Coriobacteriales;f__Coriobacteriaceae;g__Adlercreutzia	0.000593049	0.000111744	0.00142467	0	0.000155763	0.000131027	0.000143616	0	0	0.000317427	0.000221795	0.000256575	0.000589971	0.000560942	0.000152091	9.26269e-05	0.000136166	0.000348959	0.000214018	0.00027894	0.000108885	0.000294507	0.000417711	0.000224391	7.92858e-05	1.77557e-05	3.37211e-05	9.26003e-05	8.26088e-05	0.000133453	0.000125477	4.64242e-05	6.0888e-05	0.000212916	9.67165e-05	0.000284839	2.57003e-05	0	8.92733e-05	0	0.000181829	0	0	0	0	0	0	0	0
k__Bacteria;p__Firmicutes;c__Clostridia;o__Clostridiales;f__Peptococcaceae;g__	0	0	0	0	0	0	0	0	0	0	0	0	0.000337126	0.000400673	0.000456274	0.000370508	0.000953159	0.000697918	0.0011771	0.00125523	0.000544425	0.00117803	0.000835422	0.000112196	0.000808715	0.000994318	0.000101163	0.00137974	0.00136304	0.000400358	0.000589741	0.000417818	0.00115687	0.00108096	0.000362687	0.000735835	0.000282704	0.000926389	0.000257901	0.000321067	0.000424268	0.000151355	0	0.000172147	0	0	0	0	0.000136166
k__Bacteria;p__Cyanobacteria;c__Chloroplast;o__Streptophyta;f__;g__	0	0	0	0	0	0	0	0	0	0.000105809	7.39317e-05	0	8.42815e-05	8.01346e-05	7.60456e-05	0.000185254	0	0.00011632	0.000107009	0	0.00021777	0	0.000139237	0	3.17143e-05	5.3267e-05	0.000134885	0	0	0.000133453	1.25477e-05	6.96363e-05	0	9.82688e-05	2.41791e-05	0.000166156	0.000205603	1.85278e-05	7.93541e-05	0.000148185	0.000606097	0	0	0	0	0	0	0	0
k__Bacteria;p__Firmicutes;c__Bacilli;o__Gemellales;f__Gemellaceae;g__	0	0	0	0	0	0	0	0	0	0	0	0	0	0	0	0	0	0	0	0	0	0	0	0	0	1.77557e-05	3.37211e-05	2.77801e-05	2.06522e-05	1.90647e-05	1.25477e-05	2.32121e-05	0	0	2.41791e-05	0	0	0	0	0	0	0	0	0	0.000328084	0.000110205	0	0	0
k__Bacteria;p__Proteobacteria;c__Gammaproteobacteria;o__Pasteurellales;f__Pasteurellaceae;g__	0	0	0	0	0	0	0	0	0	0	0	0	0	0	0	0	0	0	0	0	0	0	0	0	4.75715e-05	1.77557e-05	0	0	4.13044e-05	0	3.7643e-05	0	0	0	0	0	0	1.85278e-05	2.97578e-05	7.40924e-05	6.06097e-05	0	0	0	0.000109361	0	0	0	0
k__Bacteria;p__Firmicutes;c__Clostridia;o__Clostridiales;f__Peptococcaceae;g__Peptococcus	0	0	0	0	0	0	0	0	0	0	0	0	0	0	0	0	0	0	0	0	0	0	0	0	0	0	0	0	0	0	0	0	0	0	0	0	0	0	0	0	0	0.000302709	0.000142248	8.60733e-05	0	0.00044082	0.000227894	0.000332314	0
k__Bacteria;p__Proteobacteria;c__Betaproteobacteria;o__Burkholderiales;f__Oxalobacteraceae;g__	0	0	0	0	0	0	0	0	0	0	0	0	0	8.01346e-05	0.000152091	0.000185254	0.000136166	0	0	0	0.00021777	0	0	0	0	0	0	0	0	0	0	0	0	0	0	0	0	0	0	0	0	0	0	0	0	0	0	0	0
k__Bacteria;p__Proteobacteria;c__Epsilonproteobacteria;o__Campylobacterales;f__Helicobacteraceae;g__	0	0	0	0	0	0	0	0	0	0	0	0	0	0.000160269	7.60456e-05	0	0	0	0.000160514	0	0	0	0	0	0.000840429	0.000142045	0.000252908	0.00014816	0.000309783	0.000114388	0.000564646	4.64242e-05	0.000414038	0.00018016	2.41791e-05	4.74732e-05	2.57003e-05	0.00107461	0.000218224	0.000493949	0.000121219	0	0	0	0	0	0	0	0
k__Bacteria;p__Firmicutes;c__Clostridia;o__Clostridiales;f__[Mogibacteriaceae];g__Mogibacterium	0	0	0	0	0	0	0	0	0	0	0	0	0	0	0	0	0	0	0	0	0	0	0	0	0	0	0	0	0	0	0	0	0	0	0	0	0	0	0	0	0	0.000151355	0	0.000344293	0	0.000330615	0.000341841	0.000132926	0.000408497
k__Bacteria;p__Bacteroidetes;c__Bacteroidia;o__Bacteroidales;f__Porphyromonadaceae;g__Porphyromonas	0	0	0	0	0	0	0	0	0	0	0	0	0	0	0	0	0	0	0	0	0	0	0	0	0	0	0	0	0	0	0	0	0	0	0	0	0	0	0	0	0	0	0	0	0	0	0	0	0
k__Bacteria;p__Planctomycetes;c__Planctomycetia;o__Pirellulales;f__Pirellulaceae;g__	0	0	0	0	0	0	0	0	0	0	0	0	0	0	0	0	0	0	0	0	0	0	0	0	0	0	0	0	0	0	0	0	0	0	0	0	0	0	0	0	0	0	0	0.000344293	0	0.00044082	0	0	0.000272331
k__Bacteria;p__Synergistetes;c__Synergistia;o__Synergistales;f__Synergistaceae;g__Cloacibacillus	0	0	0	0	0	0	0	0	0	0	0	0	0	0	0	0	0	0	0	0	0	0	0	0	0	0	0	0	0	0	0	0	0	0	0	0	0	0	0	0	0	0	0	0	0	0	0	0	0
k__Bacteria;p__Firmicutes;c__Clostridia;o__Clostridiales;f__[Tissierellaceae];g__Peptoniphilus	0	0	0	0	0	0	0	0	0	0	0	0	0	0	0	0	0	0	0	0	0	0	0	0	0	0	0	0	0	0	0	0	0	0	0	0	0	0	0	0	0	0	0	0	0	0	0	0	0
k__Bacteria;p__Synergistetes;c__Synergistia;o__Synergistales;f__Synergistaceae;g__Synergistes	0	0	0	0	0	0	0	0	0	0	0	0	0	0	0	0	0	0	0	0	0	0	0	0	0	0	0	0	0	0	0	0	0	0	0	0	0	0	0	0	0	0	0	0	0	0	0	0	6.80828e-05
k__Bacteria;p__Proteobacteria;c__Gammaproteobacteria;o__Pseudomonadales;f__Pseudomonadaceae;g__Pseudomonas	0	0	0	0	0	0	0	0	0	0	0	0	0	0	0	0	0	0	0	0	0	0	0	0	0	0	0	0	0	0	0	0	0	0	0	0	0	0	0	0	0	0	0	0	0	0	0	0	0
k__Bacteria;p__Firmicutes;c__Bacilli;o__Lactobacillales;f__Streptococcaceae;g__Lactococcus	0	0	0	0	0	0	0	0	0	0	0	0	0	0	0	0	0	0	0	0	0	0	0	0	0.000380572	0.000461648	0.000236048	0.000361141	0.000495653	0.00028597	0.000263501	0.000533878	0.000267907	0.000114647	4.83582e-05	0.000356049	0.000257003	0.00050025	0.000327335	0.000345764	0.000424268	0	0	0	0	0	0	0	0
k__Bacteria;p__Spirochaetes;c__[Brachyspirae];o__[Brachyspirales];f__Brachyspiraceae;g__Brachyspira	0	0	0	0	0	0	0	0	0	0	0	0	0	0	0	0	0	0	0	0	0	0	0	0	0	0	0	0	0	0	0	0	0	0	0	0	0	0	0	0	0	0	0	8.60733e-05	0	0	0	6.64628e-05	0
k__Bacteria;p__Firmicutes;c__Clostridia;o__Clostridiales;f__Caldicoprobacteraceae;g__Caldicoprobacter	0	0	0	0	0	0	0	0	0	0	0	0	0	0	0	0	0	0	0	0	0	0	0	0	0	0	0	0	0	0	0	0	0	0	0	0	0	0	0	0	0	0	0	0	0	0	0	0	0
k__Bacteria;p__Proteobacteria;c__Alphaproteobacteria;o__Rickettsiales;f__mitochondria;g__Spirodela	0	0.000111744	0	0	0	0.000131027	0	0	0	0	0	0	0	0	0	0	0	0	0	0	0	0	0	0	3.17143e-05	3.55114e-05	0.000219187	0	0	9.53234e-05	0	6.96363e-05	0	0.000212916	0	0.00014242	0.000334104	0	0.000158708	7.40924e-05	0.000545488	0	0	0	0	0	0	0	0
k__Bacteria;p__Actinobacteria;c__Actinobacteria;o__Actinomycetales;f__Micrococcaceae;g__Rothia	0	0	0	0	0	0	0	0	0	0	0	0	0	0	0	0	0	0	0	0	0	0	0	0	1.58572e-05	0.000266335	0.000539538	9.26003e-06	0.000144565	3.81294e-05	0.000138024	2.32121e-05	0.000182664	0.000294806	2.41791e-05	0.00014242	2.57003e-05	9.26389e-05	0.000109112	7.40924e-05	6.06097e-05	0	0	0	0	0	0	0	0
k__Archaea;p__Euryarchaeota;c__Methanobacteria;o__Methanobacteriales;f__Methanobacteriaceae;g__Methanosphaera	0	0	0	0	0	0	0	0	0	0	0	0	0	0	0	0	0	0	0	0	0	0	0	0	0	0	0	0	0	0	0	0	0	0	0	0	0	0	0	0	0	0	0	0	0	0	0	0	0
k__Bacteria;p__Actinobacteria;c__Actinobacteria;o__Actinomycetales;f__Actinomycetaceae;g__Actinomyces	0	0	0	0	0	0	0	0	0	0	0	0	0	0	0	0	0	0	0	0	0	0	0	0	0	0	0	0	0	0	0	0	0	0	0	0	0	0	0	0	6.06097e-05	0	0	0	0	0	0	0	0
k__Bacteria;p__Firmicutes;c__Bacilli;o__Turicibacterales;f__Turicibacteraceae;g__Turicibacter	0	0	0.000237445	0	0	0	0	0.00031837	0.00012577	0	0	0	0	0	0	0	0	0	0	0	0	0	0	0	1.58572e-05	0	0.000185466	0	0	9.53234e-05	0	0.000278545	1.21776e-05	0.000212916	0.000193433	0.000450996	0	0	0	2.46975e-05	0	0	0	0	0	0	0	0	0
k__Bacteria;p__TM7;c__TM7-3;o__CW040;f__F16;g__	0	0	0	0	0	0	0	0	0	0	0	0	8.42815e-05	8.01346e-05	7.60456e-05	0.000185254	0	0.000232639	0.000160514	0.00027894	0.000108885	0	0.000139237	0.000112196	4.75715e-05	3.55114e-05	5.05817e-05	0	0.000247826	5.71941e-05	0.000100381	0.000417818	0.000207019	0.000196538	0.000169254	0.000450996	2.57003e-05	9.26389e-05	0.000198385	9.87898e-05	0.000121219	0	0	0	0	0.00022041	0	0	0
k__Bacteria;p__Firmicutes;c__Clostridia;o__Clostridiales;f__Christensenellaceae;g__Christensenella	0	0	0	0	0	0	0	0	0	0	0	0	0	0	0	0	0	0	0	0	0	0	0	0	0	0	0	0	0	1.90647e-05	0	0	0	0	0	0	0	0	0	0	0	0	0	0	0	0	0	0	0
k__Bacteria;p__Actinobacteria;c__Actinobacteria;o__Bifidobacteriales;f__Bifidobacteriaceae;g__	0	0	0	0	0	0	0	0	0	0	0	0	0	0	0	0	0	0	0	0	0	0	0	0	0	0	0	0	0	0	0	0	0	0	0	0	0	0	0	0	0	0	0	0	0	0	0	0	0
k__Bacteria;p__Proteobacteria;c__Gammaproteobacteria;o__Pasteurellales;f__Pasteurellaceae;g__Pasteurella	0	0	0	0	0	0	0	0	0	0	0	0	0	0	0	0	0	0	0	0	0	0	0	0	0	0	0	0	0	0	0	0	0	0	0	0	0	0	0	0	0	0	0	0	0.000109361	0	0	0	0
k__Bacteria;p__Spirochaetes;c__Spirochaetes;o__Sphaerochaetales;f__Sphaerochaetaceae;g__Sphaerochaeta	0	0	0	0	0	0	0	0	0	0	0	0	0	0	0	0	0	0	0	0	0	0	0	0	0	0	0	0	0	0	0	0	0	0	0	0	0	0	0	0	0	0	0.000142248	0	0	0	0.000113947	0	6.80828e-05
k__Bacteria;p__Firmicutes;c__Clostridia;o__Clostridiales;f__Ruminococcaceae;g__Clostridium	0	0	0	0	0	0	0	0	0	0	0	0	0	0	0	0	0	0	0	0	0	0	0	0	1.58572e-05	0	0	1.85201e-05	4.13044e-05	5.71941e-05	2.50954e-05	2.32121e-05	1.21776e-05	0	0	2.37366e-05	0	0	0	0	0	0	0	0	0	0	0	0	0
k__Bacteria;p__Actinobacteria;c__Actinobacteria;o__Bifidobacteriales;f__Bifidobacteriaceae;g__Alloscardovia	0	0	0	0	0	0	0	0	0	0	0	0	0	0	0	0	0	0	0	0	0	0	0	0	0	0	0	0	0	0	0	0	0	0	0	0	0	0	0	0	0	0	0	0	0	0	0	0	0
k__Archaea;p__Euryarchaeota;c__Thermoplasmata;o__E2;f__[Methanomassiliicoccaceae];g__vadinCA11	0	0	0	0	0	0	0	0	0	0	0	0	0	0	0	0	0	0	0	0	0	0	0	0	0	0	0	0	0	0	0	0	0	0	0	0	0	0	0	0	0	0	0	0	0	0	0	0	0
k__Bacteria;p__Firmicutes;c__Clostridia;o__Clostridiales;f__[Tissierellaceae];g__Anaerococcus	0	0	0	0	0	0	0	0	0	0	0	0	0	0	0	0	0	0	0	0	0	0	0	0	0	0	0	0	0	0	0	0	0	0	0	0	0	0	0	0	0	0	0	0	0	0	0	0	0
k__Bacteria;p__Firmicutes;c__Bacilli;o__Lactobacillales;f__Carnobacteriaceae;g__Granulicatella	0	0	0	0	0	0	0	0	0	0	0	0	0	0	0	0	0	0	0	0	0	0	0	0	0	0	0	0	0	0	0	0	0	0	0	0	0	0	0	0	0	0	0	0	0.000109361	0	0	0	0
k__Bacteria;p__Firmicutes;c__Clostridia;o__Clostridiales;f__[Tissierellaceae];g__1-68	0	0	0	0	0	0	0	0	0	0	0	0	0	0	0	0	0	0	0	0	0	0	0	0	0	0	0	0	0	0	0	0	0	0	0	0	0	0	0	0	0	0	0	0	0	0	0	0	0
k__Bacteria;p__Proteobacteria;c__Betaproteobacteria;o__Burkholderiales;f__;g__	0	0	0	0	0	0	0	0	0	0	0	0	0	0	0	0	0	0	0	0	0	0	0	0	0	0	0	0	0	0	0	0	0	0	0	0	0	0	0	0	0	0	0	0	0	0	0	0	0
k__Bacteria;p__Firmicutes;c__Clostridia;o__Clostridiales;f__Clostridiaceae;g__Sarcina	0	0	0	0	0	0	0	0	0	0	0	0	0	0	0	0	0	0	0	0	0	0	0	0	0	0	0	0	0	0	0	0	0	0	0	0	0	0	0	0	0	0	0	0	0	0	0	0	0
k__Bacteria;p__Actinobacteria;c__Actinobacteria;o__Actinomycetales;f__Corynebacteriaceae;g__Corynebacterium	0	0	0	0	0	0	0	0	0	0	0	0	0	0	0	0	0	0	0	0	0	0	0	0	0	0	0	0	0	0	0	0	0	0	0	0	0	0	0	0	0	0	0	0	0	0	0	0	0
k__Bacteria;p__Proteobacteria;c__Gammaproteobacteria;o__Enterobacteriales;f__Enterobacteriaceae;g__Klebsiella	0	0	0	0	0	0	0	0	0	0	0	0	0	0	0	0	0	0	0	0	0	0	0	0	0	0	0	0	0	0	0	0	0	0	0	0	0	0	0	0	0	0	0	0	0	0	0	0	0
k__Bacteria;p__Firmicutes;c__Bacilli;o__Bacillales;f__Bacillaceae;g__	0	0	0	0	0	0	0	0	0	0	0	0	0	0	0	0	0	0	0	0	0	0	0	0	0	0	0	0	0	0	0	0	0	0	0	0	0	0	0	0	0	0	0	0	0	0	0	0	0
k__Bacteria;p__Firmicutes;c__Bacilli;o__Bacillales;f__Staphylococcaceae;g__Staphylococcus	0	0	0	0	0	0	0	0	0	0	0	0	0	0	0	0	0	0	0	0	0	0	0	0	1.58572e-05	1.77557e-05	0	9.26003e-06	0	0	0	0	0	3.27563e-05	2.41791e-05	4.74732e-05	0	1.85278e-05	9.91926e-06	0	0	0	0	0	0	0	0	0	0
k__Bacteria;p__Firmicutes;c__Bacilli;o__Lactobacillales;f__Enterococcaceae;g__Enterococcus	0	0	0	0	0	0	0	0	0	0	0	0	0	0	0	0	0	0	0	0	0	0	0	0	7.92858e-05	3.55114e-05	5.05817e-05	4.63002e-05	2.06522e-05	0	0.000100381	2.32121e-05	1.21776e-05	6.55126e-05	0	0.00014242	2.57003e-05	5.55833e-05	1.98385e-05	4.93949e-05	0	0	0	8.60733e-05	0	0.000110205	0	6.64628e-05	0
k__Bacteria;p__Firmicutes;c__Clostridia;o__Clostridiales;f__Lachnospiraceae;g__Epulopiscium	0	0	0	0	0	0	0	0	0	0	0	0	0	0	0	0	0	0	0	0	0	0	0	0	0	0	0	0	0	0	0	0	0	0	0	0	0	0	0	0	0	0	0	0	0	0	0	0	0
k__Bacteria;p__Actinobacteria;c__Coriobacteriia;o__Coriobacteriales;f__Coriobacteriaceae;g__Atopobium	0	0	0	0	0	0	0	0	0	0	0	0	0	0	0	0	0	0	0	0	0	0	0	0	0	0	0	0	0	0	0	0	0	0	0	0	0	0	0	0	0	0	0	0	0	0	0	0	0
k__Bacteria;p__Proteobacteria;c__Alphaproteobacteria;o__Rickettsiales;f__mitochondria;g__Nelumbo	0	0	0	0	0	0	0	0	0	0	0	0	0	0	0	0	0	0	0	0	0	0	0	0	0	0	0	0	0	0	0	0	0	0	0	0	5.14007e-05	0	9.91926e-06	2.46975e-05	0.000121219	0	0	0	0	0	0	0	0
k__Bacteria;p__Proteobacteria;c__Alphaproteobacteria;o__Rickettsiales;f__mitochondria;g__Zea	0	0	0	0	0	0	0	0	0	0	0	0	0	0	0	0	0	0	0	0	0	0	0	0	0	1.77557e-05	1.68606e-05	0	0	1.90647e-05	0	0	0	1.63781e-05	0	2.37366e-05	2.57003e-05	0	3.9677e-05	0	0.000121219	0	0	0	0	0	0	0	0
k__Bacteria;p__Proteobacteria;c__Betaproteobacteria;o__Neisseriales;f__Neisseriaceae;g__	0	0	0	0	0	0	0	0	0	0	0	0	0	0	0	0	0	0	0	0	0	0	0	0	0	7.10227e-05	0.000118024	1.85201e-05	6.19566e-05	0	5.01907e-05	0	4.87104e-05	3.27563e-05	7.25374e-05	2.37366e-05	2.57003e-05	0	9.91926e-06	2.46975e-05	0	0	0	0	0	0	0	0	0
k__Bacteria;p__Fusobacteria;c__Fusobacteriia;o__Fusobacteriales;f__Fusobacteriaceae;g__	0	0	0	0	0	0	0	0	0	0	0	0	0	0	0	0	0	0	0	0	0	0	0	0	0	0	0	0	0	0	0	0	0	0	0	0	0	0	0	0	0	0	0	0	0	0	0	0	0
k__Archaea;p__Euryarchaeota;c__Thermoplasmata;o__E2;f__[Methanomassiliicoccaceae];g__Methanomassiliicoccus	0	0	0	0	0	0	0	0	0	0	0	0	0	0	0	0	0	0	0	0	0	0	0	0	0	0	0	0	0	0	0	0	0	0	0	0	0	0	0	0	0	0	0	0	0	0	0	0	0
k__Bacteria;p__Firmicutes;c__Clostridia;o__Clostridiales;f__[Tissierellaceae];g__Parvimonas	0	0	0	0	0	0	0	0	0	0	0	0	0	0	0	0	0	0	0	0	0	0	0	0	0	0	0	0	0	0	0	0	0	0	0	0	0	0	0	0	0	0	0	0	0	0	0	0	0
k__Bacteria;p__Proteobacteria;c__Alphaproteobacteria;o__Rickettsiales;f__mitochondria;g__Carica	0	0	0	0	0	0	0	0	0	0	0	0	0	0	0	0	0	0	0	0	0	0	0	0	0	0	0	0	0	0	0	0	0	0	0	0	0	0	0	0	0	0	0	0	0	0	0	0	0
k__Bacteria;p__Firmicutes;c__Clostridia;o__Clostridiales;f__Veillonellaceae;g__Mitsuokella	0	0	0	0	0	0	0	0	0	0	0	0	0	0	0	0	0	0	0	0	0	0	0	0	0	0	0	0	0	0	0	0	0	0	0	0	0	0	0	0	0	0	0	0	0	0	0	0	0
k__Bacteria;p__Firmicutes;c__Clostridia;o__Clostridiales;f__Peptostreptococcaceae;g__[Clostridium]	0	0	0	0	0	0	0	0	0	0	0	0	0	0	0	0	0	0	0	0	0	0	0	0	0	0	0	0	0	0	0	0	0	0	0	0	0	0	0	0	0	0	0	0	0	0	0	0	0
k__Bacteria;p__Firmicutes;c__Clostridia;o__Clostridiales;f__Veillonellaceae;g__Selenomonas	0	0	0	0	0	0	0	0	0	0	0	0	0	0	0	0	0	0	0	0	0	0	0	0	0	0	0	0	0	0	0	0	0	0	0	0	0	0	0	0	0	0	0	0	0	0	0	0	0
k__Bacteria;p__Firmicutes;c__Clostridia;o__Clostridiales;f__Clostridiaceae;g__02d06	0	0	0	0	0	0	0	0	0	0	0	0	0	0	0	0	0	0	0	0	0	0	0	0	0	0	0	0	0	0	0	0	0	0	0	0	0	0	0	0	0	0	0	0	0	0	0	0	0
k__Bacteria;p__Firmicutes;c__Erysipelotrichi;o__Erysipelotrichales;f__Erysipelotrichaceae;g__Asteroleplasma	0	0	0	0	0	0	0	0	0	0	0	0	0	0	0	0	0	0	0	0	0	0	0	0	0	0	0	0	0	0	0	0	0	0	0	0	0	0	0	0	0	0	0	0	0	0	0	0	0
k__Bacteria;p__Proteobacteria;c__Gammaproteobacteria;o__Pasteurellales;f__Pasteurellaceae;g__Mannheimia	0	0	0	0	0	0	0	0	0	0	0	0	0	0	0	0	0	0	0	0	0	0	0	0	0	0	0	0	0	0	0	0	1.21776e-05	0	0	0	0	0	0	0	0	0	0	0	0	0	0	0	0
k__Bacteria;p__Proteobacteria;c__Gammaproteobacteria;o__Enterobacteriales;f__Enterobacteriaceae;g__Citrobacter	0	0	0	0	0	0	0	0	0	0	0	0	0	0	0	0	0	0	0	0	0	0	0	0	0	0	0	0	0	0	0	0	0	0	0	0	0	0	0	0	0	0	0	0	0	0	0	0	0
k__Bacteria;p__Proteobacteria;c__Gammaproteobacteria;o__Enterobacteriales;f__Enterobacteriaceae;g__Trabulsiella	0	0	0	0	0	0	0	0	0	0	0	0	0	0	0	0	0	0	0	0	0	0	0	0	0	0	0	0	0	0	0	0	0	0	0	0	0	0	0	0	0	0	0	0	0	0	0	0	0
k__Bacteria;p__Firmicutes;c__Clostridia;o__;f__;g__	0	0	0	0	0	0	0	0	0	0	0	0	0	0	0	0	0	0	0	0	0	0	0	0	0	0	0	0	0	0	0	0	0	0	0	0	0	0	0	0	0	0	0	0	0	0	0	6.64628e-05	0
k__Bacteria;p__Proteobacteria;c__Betaproteobacteria;o__Rhodocyclales;f__Rhodocyclaceae;g__	0	0	0	0	0	0	0	0	0	0	0	0	0	0	0	0	0	0	0	0	0	0	0	0	0	0	0	0	0	0	0	0	0	0	0	0	0	0	0	0	0	0	0	0	0	0	0	0	0
k__Bacteria;p__Actinobacteria;c__Actinobacteria;o__Bifidobacteriales;f__Bifidobacteriaceae;g__Gardnerella	0	0	0	0	0	0	0	0	0	0	0	0	0	0	0	0	0	0	0	0	0	0	0	0	0	0	0	0	0	0	0	0	0	0	0	0	0	0	0	0	0	0	0	0	0	0	0	0	0
k__Bacteria;p__Firmicutes;c__Bacilli;o__Lactobacillales;f__Enterococcaceae;g__Vagococcus	0	0	0	0	0	0	0	0	0	0	0	0	0	0	0	0	0	0	0	0	0	0	0	0	0	0	0	0	0	0	0	0	0	0	0	0	0	0	0	0	0	0	0	0	0	0	0	0	0
k__Bacteria;p__Firmicutes;c__Clostridia;o__Clostridiales;f__[Tissierellaceae];g__Gallicola	0	0	0	0	0	0	0	0	0	0	0	0	0	0	0	0	0	0	0	0	0	0	0	0	0	0	0	0	0	0	0	0	0	0	0	0	0	0	0	0	0	0	0	0	0	0	0	0	0
k__Bacteria;p__Firmicutes;c__Clostridia;o__Clostridiales;f__[Mogibacteriaceae];g__Anaerovorax	0	0	0	0	0	0	0	0	0	0	0	0	0	0	0	0	0	0	0	0	0	0	0	0	0	0	0	0	0	0	0	0	0	0	0	0	0	0	0	0	0	0	0	0	0	0	0	0	0
k__Bacteria;p__Fusobacteria;c__Fusobacteriia;o__Fusobacteriales;f__Leptotrichiaceae;g__Sneathia	0	0	0	0	0	0	0	0	0	0	0	0	0	0	0	0	0	0	0	0	0	0	0	0	0	0	0	0	0	0	0	0	0	0	0	0	0	0	0	0	0	0	0	0	0	0	0	0	0
k__Bacteria;p__Proteobacteria;c__Gammaproteobacteria;o__Enterobacteriales;f__Enterobacteriaceae;g__Enterobacter	0	0	0	0	0	0	0	0	0	0	0	0	0	0	0	0	0	0	0	0	0	0	0	0	0	0	0	0	0	0	0	0	0	0	0	0	0	0	0	0	0	0	0	0	0	0	0	0	0
k__Bacteria;p__Firmicutes;c__Clostridia;o__Clostridiales;f__Eubacteriaceae;g__Anaerofustis	0	0	0	0	0	0	0	0	0	0	0	0	0	0	0	0	0	0	0	0	0	0	0	0	0	3.55114e-05	0	0	0	0	0	0	0	1.63781e-05	0	0	0	0	9.91926e-06	0	0	0	0	0	0	0	0	0	0
k__Bacteria;p__Proteobacteria;c__Gammaproteobacteria;o__Aeromonadales;f__Aeromonadaceae;g__	0	0	0	0	0	0	0	0	0	0	0	0	0	0	0	0	0	0	0	0	0	0	0	0	0	0	0	0	0	0	0	0	0	0	0	0	0	0	0	0	0	0	0	0	0	0	0	0	0
k__Bacteria;p__Firmicutes;c__Bacilli;o__Lactobacillales;f__Leuconostocaceae;g__Leuconostoc	0	0	0	0	0	0	0	0	0	0	0	0	0	0	0	0	0	0	0	0	0	0	0	0	0	0	0	0	0	0	0	0	0	0	0	0	0	0	0	0	0	0	0	0	0	0	0	0	0
k__Bacteria;p__Actinobacteria;c__Actinobacteria;o__Actinomycetales;f__Actinomycetaceae;g__	0	0	0	0	0	0	0	0	0	0	0	0	0	0	0	0	0	0	0	0	0	0	0	0	0	0	0	0	0	0	0	0	0	0	0	0	2.57003e-05	0	0	0	0	0	0	0	0	0	0	0	0
k__Bacteria;p__Bacteroidetes;c__Flavobacteriia;o__Flavobacteriales;f__[Weeksellaceae];g__Cloacibacterium	0	0	0	0	0	0	0	0	0	0	0	0	0	0	0	0	0	0	0	0	0	0	0	0	0	0	0	0	0	0	0	0	0	0	0	0	2.57003e-05	0	0	0	0	0	0	0	0	0	0	0	0
k__Bacteria;p__Proteobacteria;c__Alphaproteobacteria;o__Rhizobiales;f__Rhizobiaceae;g__	0	0	0	0	0	0	0	0	0	0	0	0	0	0	0	0	0	0	0	0	0	0	0	0	0	0	0	0	0	0	0	0	0	0	0	0	2.57003e-05	0	0	0	0	0	0	0	0	0	0	0	0
k__Bacteria;p__Proteobacteria;c__Alphaproteobacteria;o__Rhizobiales;f__Xanthobacteraceae;g__Ancylobacter	0	0	0	0	0	0	0	0	0	0	0	0	0	0	0	0	0	0	0	0	0	0	0	0	0	0	0	0	0	0	0	0	0	0	0	0	2.57003e-05	0	0	0	0	0	0	0	0	0	0	0	0
k__Bacteria;p__Proteobacteria;c__Alphaproteobacteria;o__Sphingomonadales;f__Sphingomonadaceae;g__Novosphingobium	0	0	0	0	0	0	0	0	0	0	0	0	0	0	0	0	0	0	0	0	0	0	0	0	0	0	0	0	0	0	0	0	0	0	0	0	2.57003e-05	0	0	0	0	0	0	0	0	0	0	0	0
k__Bacteria;p__Proteobacteria;c__Betaproteobacteria;o__Burkholderiales;f__Burkholderiaceae;g__	0	0	0	0	0	0	0	0	0	0	0	0	0	0	0	0	0	0	0	0	0	0	0	0	0	0	0	0	0	0	0	0	0	0	0	0	2.57003e-05	0	0	0	0	0	0	0	0	0	0	0	0
k__Bacteria;p__Proteobacteria;c__Betaproteobacteria;o__Burkholderiales;f__Burkholderiaceae;g__Burkholderia	0	0	0	0	0	0	0	0	0	0	0	0	0	0	0	0	0	0	0	0	0	0	0	0	0	0	0	0	0	0	0	0	1.21776e-05	0	0	0	2.57003e-05	0	0	0	0	0	0	0	0	0	0	0	0
k__Bacteria;p__Proteobacteria;c__Gammaproteobacteria;o__Pseudomonadales;f__Moraxellaceae;g__Acinetobacter	0	0	0	0	0	0	0	0	0	0	0	0	0	0	0	0	0	0	0	0	0	0	0	0	0	0	0	0	0	0	0	0	0	0	0	0	2.57003e-05	0	0	0	0	0	0	0	0	0	0	0	0
k__Bacteria;p__Firmicutes;c__Bacilli;o__Lactobacillales;f__Leuconostocaceae;g__Weissella	0	0	0	0	0	0	0	0	0	0	0	0	0	0	0	0	0	0	0	0	0	0	0	0	0	0	0	0	0	0	0	0	0	0	0	2.37366e-05	0	0	0	0	0	0	0	0	0	0	0	0	0
k__Bacteria;p__Firmicutes;c__Bacilli;o__Lactobacillales;f__;g__	0	0	0	0	0	0	0	0	0	0	0	0	0	0	0	0	0	0	0	0	0	0	0	0	0	1.77557e-05	0	1.85201e-05	2.06522e-05	0	0	2.32121e-05	2.43552e-05	1.63781e-05	0	0	0	0	0	0	0	0	0	0	0	0	0	0	0
k__Bacteria;p__Actinobacteria;c__Actinobacteria;o__Actinomycetales;f__Microbacteriaceae;g__Curtobacterium	0	0	0	0	0	0	0	0	0	0	0	0	0	0	0	0	0	0	0	0	0	0	0	0	0	0	0	0	0	0	0	0	0	0	2.41791e-05	0	0	0	0	0	0	0	0	0	0	0	0	0	0
k__Bacteria;p__Firmicutes;c__Bacilli;o__Bacillales;f__Bacillaceae;g__Bacillus	0	0	0	0	0	0	0	0	0	0	0	0	0	0	0	0	0	0	0	0	0	0	0	0	0	0	0	0	0	0	0	0	0	0	2.41791e-05	0	0	0	0	0	0	0	0	0	0	0	0	0	0
k__Bacteria;p__Firmicutes;c__Bacilli;o__Lactobacillales;f__Streptococcaceae;g__	0	0	0	0	0	0	0	0	0	0	0	0	0	0	0	0	0	0	0	0	0	0	0	0	0	0	0	0	0	0	0	0	0	0	2.41791e-05	0	0	0	0	0	0	0	0	0	0	0	0	0	0
k__Bacteria;p__Proteobacteria;c__Alphaproteobacteria;o__Rhizobiales;f__Brucellaceae;g__Ochrobactrum	0	0	0	0	0	0	0	0	0	0	0	0	0	0	0	0	0	0	0	0	0	0	0	0	0	0	0	0	0	0	0	0	0	0	2.41791e-05	0	0	0	0	0	0	0	0	0	0	0	0	0	0
k__Bacteria;p__Proteobacteria;c__Gammaproteobacteria;o__Xanthomonadales;f__Xanthomonadaceae;g__Pseudoxanthomonas	0	0	0	0	0	0	0	0	0	0	0	0	0	0	0	0	0	0	0	0	0	0	0	0	0	0	0	0	0	0	0	0	0	0	2.41791e-05	0	0	0	0	0	0	0	0	0	0	0	0	0	0
k__Bacteria;p__Firmicutes;c__Bacilli;o__Lactobacillales;f__Lactobacillaceae;g__Pediococcus	0	0	0	0	0	0	0	0	0	0	0	0	0	0	0	0	0	0	0	0	0	0	0	0	0	0	0	0	0	0	0	0	0	0	0	2.37366e-05	0	0	0	0	0	0	0	0	0	0	0	0	0
k__Bacteria;p__Actinobacteria;c__Actinobacteria;o__Actinomycetales;f__Actinomycetaceae;g__Varibaculum	0	0	0	0	0	0	0	0	0	0	0	0	0	0	0	0	0	0	0	0	0	0	0	0	0	0	0	0	0	0	0	0	0	0	0	0	0	0	0	0	0	0	0	0	0	0	0	0	0
k__Bacteria;p__Proteobacteria;c__Betaproteobacteria;o__;f__;g__	0	0	0	0	0	0	0	0	0	0	0	0	0	0	0	0	0	0	0	0	0	0	0	0	0	0	0	0	0	0	0	0	0	0	0	0	0	0	0	0	0	0	0	0	0	0	0	0	0
k__Bacteria;p__Proteobacteria;c__Gammaproteobacteria;o__Enterobacteriales;f__Enterobacteriaceae;g__Cronobacter	0	0	0	0	0	0	0	0	0	0	0	0	0	0	0	0	0	0	0	0	0	0	0	0	0	0	0	0	0	0	0	0	0	0	0	0	0	0	0	0	0	0	0	0	0	0	0	0	0
k__Bacteria;p__Firmicutes;c__Clostridia;o__Clostridiales;f__Veillonellaceae;g__Sporomusa	0	0	0	0	0	0	0	0	0	0	0	0	0	0	0	0	0	0	0	0	0	0	0	0	0	0	0	0	0	0	0	2.32121e-05	0	0	0	0	0	0	0	0	0	0	0	0	0	0	0	0	0
k__Bacteria;p__Proteobacteria;c__Alphaproteobacteria;o__Rhizobiales;f__;g__	0	0	0	0	0	0	0	0	0	0	0	0	0	0	0	0	0	0	0	0	0	0	0	0	0	0	0	0	0	1.90647e-05	0	2.32121e-05	0	0	0	0	0	0	0	0	0	0	0	0	0	0	0	0	0
k__Bacteria;p__Proteobacteria;c__Alphaproteobacteria;o__Rhizobiales;f__Bradyrhizobiaceae;g__Bradyrhizobium	0	0	0	0	0	0	0	0	0	0	0	0	0	0	0	0	0	0	0	0	0	0	0	0	0	0	0	0	0	0	0	2.32121e-05	0	0	0	0	0	0	0	0	0	0	0	0	0	0	0	0	0
k__Bacteria;p__Firmicutes;c__Bacilli;o__Lactobacillales;f__Carnobacteriaceae;g__	0	0	0	0	0	0	0	0	0	0	0	0	0	0	0	0	0	0	0	0	0	0	0	0	0	0	0	0	0	0	0	0	0	0	0	0	0	0	0	0	0	0	0	0	0	0	0	0	0
k__Bacteria;p__Proteobacteria;c__Gammaproteobacteria;o__Pseudomonadales;f__Pseudomonadaceae;g__	0	0	0	0	0	0	0	0	0	0	0	0	0	0	0	0	0	0	0	0	0	0	0	0	0	0	0	0	0	0	0	0	0	0	0	0	0	0	0	0	0	0	0	0	0	0	0	0	0
k__Bacteria;p__Firmicutes;c__Clostridia;o__Clostridiales;f__[Tissierellaceae];g__	0	0	0	0	0	0	0	0	0	0	0	0	0	0	0	0	0	0	0	0	0	0	0	0	0	0	0	0	0	0	0	0	0	0	0	0	0	0	0	0	0	0	0	0	0	0	0	0	0
k__Bacteria;p__Firmicutes;c__Clostridia;o__Clostridiales;f__[Tissierellaceae];g__ph2	0	0	0	0	0	0	0	0	0	0	0	0	0	0	0	0	0	0	0	0	0	0	0	0	0	0	0	0	0	0	0	0	0	0	0	0	0	0	0	0	0	0	0	0	0	0	0	0	0
k__Bacteria;p__Proteobacteria;c__Betaproteobacteria;o__Burkholderiales;f__Alcaligenaceae;g__Oligella	0	0	0	0	0	0	0	0	0	0	0	0	0	0	0	0	0	0	0	0	0	0	0	0	0	0	0	0	0	0	0	0	0	0	0	0	0	0	0	0	0	0	0	0	0	0	0	0	0
k__Bacteria;p__Firmicutes;c__Clostridia;o__Clostridiales;f__Lachnospiraceae;g__Oribacterium	0	0	0	0	0	0	0	0	0	0	0	0	0	0	0	0	0	0	0	0	0	0	0	0	0	0	0	0	0	0	0	0	0	0	0	0	0	0	0	0	0	0	0	0	0	0	0	0	0
k__Bacteria;p__Firmicutes;c__Clostridia;o__Clostridiales;f__Veillonellaceae;g__Succiniclasticum	0	0	0	0	0	0	0	0	0	0	0	0	0	0	0	0	0	0	0	0	0	0	0	0	0	0	0	0	0	0	0	0	0	0	0	0	0	0	0	0	0	0	0	0	0	0	0	0	0
k__Bacteria;p__Firmicutes;c__Bacilli;o__Lactobacillales;f__Aerococcaceae;g__Facklamia	0	0	0	0	0	0	0	0	0	0	0	0	0	0	0	0	0	0	0	0	0	0	0	0	1.58572e-05	0	1.68606e-05	0	0	0	1.25477e-05	0	0	1.63781e-05	0	0	0	0	1.98385e-05	0	0	0	0	0	0	0	0	0	0
k__Bacteria;p__Actinobacteria;c__Actinobacteria;o__Actinomycetales;f__Frankiaceae;g__	0	0	0	0	0	0	0	0	0	0	0	0	0	0	0	0	0	0	0	0	0	0	0	0	0	0	0	0	0	1.90647e-05	0	0	0	0	0	0	0	0	0	0	0	0	0	0	0	0	0	0	0
k__Bacteria;p__Proteobacteria;c__Betaproteobacteria;o__Burkholderiales;f__Comamonadaceae;g__Comamonas	0	0	0	0	0	0	0	0	0	0	0	0	0	0	0	0	0	0	0	0	0	0	0	0	0	0	0	0	0	0	0	0	0	0	0	0	0	0	0	0	0	0	0	0	0	0	0	0	0
k__Bacteria;p__Proteobacteria;c__Betaproteobacteria;o__Burkholderiales;f__Comamonadaceae;g__Diaphorobacter	0	0	0	0	0	0	0	0	0	0	0	0	0	0	0	0	0	0	0	0	0	0	0	0	0	0	0	0	0	0	0	0	0	0	0	0	0	0	0	0	0	0	0	0	0	0	0	0	0
k__Bacteria;p__Proteobacteria;c__Betaproteobacteria;o__Burkholderiales;f__Comamonadaceae;g__Limnohabitans	0	0	0	0	0	0	0	0	0	0	0	0	0	0	0	0	0	0	0	0	0	0	0	0	0	0	0	0	0	0	0	0	0	0	0	0	0	0	0	0	0	0	0	0	0	0	0	0	0
k__Bacteria;p__Firmicutes;c__Bacilli;o__Bacillales;f__Planococcaceae;g__	0	0	0	0	0	0	0	0	0	0	0	0	0	0	0	0	0	0	0	0	0	0	0	0	0	0	0	0	0	0	0	0	0	0	0	0	0	0	0	0	0	0	0	0	0	0	0	0	0
k__Bacteria;p__Proteobacteria;c__Gammaproteobacteria;o__Enterobacteriales;f__Enterobacteriaceae;g__Proteus	0	0	0	0	0	0	0	0	0	0	0	0	0	0	0	0	0	0	0	0	0	0	0	0	0	0	0	0	0	0	0	0	0	0	0	0	0	0	0	0	0	0	0	0	0	0	0	0	0
k__Bacteria;p__Actinobacteria;c__Actinobacteria;o__Actinomycetales;f__Micromonosporaceae;g__Virgisporangium	0	0	0	0	0	0	0	0	0	0	0	0	0	0	0	0	0	0	0	0	0	0	0	0	0	1.77557e-05	0	0	0	0	0	0	0	0	0	0	0	0	0	0	0	0	0	0	0	0	0	0	0
k__Bacteria;p__Proteobacteria;c__Alphaproteobacteria;o__Rickettsiales;f__mitochondria;g__Lupinus	0	0	0	0	0	0	0	0	0	0	0	0	0	0	0	0	0	0	0	0	0	0	0	0	0	0	0	0	0	0	0	0	0	1.63781e-05	0	0	0	0	0	0	0	0	0	0	0	0	0	0	0
k__Bacteria;p__Proteobacteria;c__Betaproteobacteria;o__Burkholderiales;f__Comamonadaceae;g__Tepidimonas	0	0	0	0	0	0	0	0	0	0	0	0	0	0	0	0	0	0	0	0	0	0	0	0	0	0	0	0	0	0	0	0	0	0	0	0	0	0	0	0	0	0	0	0	0	0	0	0	0
k__Bacteria;p__Proteobacteria;c__Gammaproteobacteria;o__Enterobacteriales;f__Enterobacteriaceae;g__Serratia	0	0	0	0	0	0	0	0	0	0	0	0	0	0	0	0	0	0	0	0	0	0	0	0	0	0	0	0	0	0	0	0	0	0	0	0	0	0	0	0	0	0	0	0	0	0	0	0	0
k__Bacteria;p__Firmicutes;c__Clostridia;o__Clostridiales;f__[Tissierellaceae];g__Finegoldia	0	0	0	0	0	0	0	0	0	0	0	0	0	0	0	0	0	0	0	0	0	0	0	0	0	0	0	0	0	0	0	0	0	0	0	0	0	0	0	0	0	0	0	0	0	0	0	0	0
k__Bacteria;p__Proteobacteria;c__Gammaproteobacteria;o__Xanthomonadales;f__Xanthomonadaceae;g__Xanthomonas	0	0	0	0	0	0	0	0	0	0	0	0	0	0	0	0	0	0	0	0	0	0	0	0	0	0	0	0	0	0	0	0	0	1.63781e-05	0	0	0	0	0	0	0	0	0	0	0	0	0	0	0
k__Bacteria;p__Proteobacteria;c__Gammaproteobacteria;o__Enterobacteriales;f__Enterobacteriaceae;g__Pantoea	0	0	0	0	0	0	0	0	0	0	0	0	0	0	0	0	0	0	0	0	0	0	0	0	0	0	0	0	0	0	0	0	0	0	0	0	0	0	0	0	0	0	0	0	0	0	0	0	0
k__Bacteria;p__Proteobacteria;c__Gammaproteobacteria;o__Enterobacteriales;f__Enterobacteriaceae;g__Sodalis	0	0	0	0	0	0	0	0	0	0	0	0	0	0	0	0	0	0	0	0	0	0	0	0	0	0	0	0	0	0	0	0	0	0	0	0	0	0	0	0	0	0	0	0	0	0	0	0	0
k__Bacteria;p__Proteobacteria;c__Gammaproteobacteria;o__Xanthomonadales;f__Xanthomonadaceae;g__Stenotrophomonas	0	0	0	0	0	0	0	0	0	0	0	0	0	0	0	0	0	0	0	0	0	0	0	0	0	0	0	0	0	0	0	0	0	0	0	0	0	0	0	0	0	0	0	0	0	0	0	0	0
k__Bacteria;p__Firmicutes;c__Bacilli;o__Lactobacillales;f__Enterococcaceae;g__	0	0	0	0	0	0	0	0	0	0	0	0	0	0	0	0	0	0	0	0	0	0	0	0	0	0	0	0	0	0	0	0	0	0	0	0	0	0	0	0	0	0	0	0	0	0	0	0	0
k__Bacteria;p__Actinobacteria;c__Actinobacteria;o__Actinomycetales;f__Nocardiaceae;g__Rhodococcus	0	0	0	0	0	0	0	0	0	0	0	0	0	0	0	0	0	0	0	0	0	0	0	0	0	0	0	0	0	0	0	0	0	0	0	0	0	0	0	0	0	0	0	0	0	0	0	0	0
k__Bacteria;p__FBP;c__;o__;f__;g__	0	0	0	0	0	0	0	0	0	0	0	0	0	0	0	0	0	0	0	0	0	0	0	0	0	0	0	0	0	0	0	0	0	0	0	0	0	0	0	0	0	0	0	0	0	0	0	0	0
k__Bacteria;p__TM7;c__TM7-3;o__;f__;g__	0	0	0	0	0	0	0	0	0	0	0	0	0	0	0	0	0	0	0	0	0	0	0	0	0	0	0	0	0	0	0	0	0	0	0	0	0	0	0	0	0	0	0	0	0	0	0	0	0
k__Bacteria;p__Actinobacteria;c__Actinobacteria;o__Actinomycetales;f__Micrococcaceae;g__	0	0	0	0	0	0	0	0	0	0	0	0	0	0	0	0	0	0	0	0	0	0	0	0	0	0	0	0	0	0	0	0	0	0	0	0	0	0	0	0	0	0	0	0	0	0	0	0	0
k__Bacteria;p__Firmicutes;c__Clostridia;o__Clostridiales;f__Lachnospiraceae;g__Shuttleworthia	0	0	0	0	0	0	0	0	0	0	0	0	0	0	0	0	0	0	0	0	0	0	0	0	0	0	0	0	0	0	0	0	0	0	0	0	0	0	0	0	0	0	0	0	0	0	0	0	0
k__Bacteria;p__Proteobacteria;c__Alphaproteobacteria;o__Rickettsiales;f__mitochondria;g__Carludovica	0	0	0	0	0	0	0	0	0	0	0	0	0	0	0	0	0	0	0	0	0	0	0	0	0	0	0	0	0	0	0	0	0	0	0	0	0	0	0	0	0	0	0	0	0	0	0	0	0
k__Bacteria;p__Proteobacteria;c__Alphaproteobacteria;o__Rickettsiales;f__mitochondria;g__Raphanus	0	0	0	0	0	0	0	0	0	0	0	0	0	0	0	0	0	0	0	0	0	0	0	0	0	0	0	0	0	0	0	0	0	0	0	0	0	0	0	0	0	0	0	0	0	0	0	0	0
k__Bacteria;p__Firmicutes;c__Erysipelotrichi;o__Erysipelotrichales;f__Erysipelotrichaceae;g__Clostridium	0	0	0	0	0	0	0	0	0	0	0	0	0	0	0	0	0	0	0	0	0	0	0	0	0	0	0	0	0	0	0	0	0	0	0	0	0	0	0	0	0	0	0	0	0	0	0	0	0
k__Bacteria;p__Firmicutes;c__Clostridia;o__Clostridiales;f__Peptostreptococcaceae;g__Peptostreptococcus	0	0	0	0	0	0	0	0	0	0	0	0	0	0	0	0	0	0	0	0	0	0	0	0	0	0	0	0	0	0	0	0	0	0	0	0	0	0	0	0	0	0	0	0	0	0	0	0	0
k__Bacteria;p__Fusobacteria;c__Fusobacteriia;o__Fusobacteriales;f__Leptotrichiaceae;g__Leptotrichia	0	0	0	0	0	0	0	0	0	0	0	0	0	0	0	0	0	0	0	0	0	0	0	0	0	0	0	0	0	0	0	0	0	0	0	0	0	0	0	0	0	0	0	0	0	0	0	0	0
k__Bacteria;p__Proteobacteria;c__Betaproteobacteria;o__Burkholderiales;f__Oxalobacteraceae;g__Ralstonia	0	0	0	0	0	0	0	0	0	0	0	0	0	0	0	0	0	0	0	0	0	0	0	0	0	0	0	0	0	0	0	0	0	0	0	0	0	0	0	0	0	0	0	0	0	0	0	0	0
k__Bacteria;p__Proteobacteria;c__Gammaproteobacteria;o__Cardiobacteriales;f__Cardiobacteriaceae;g__Cardiobacterium	0	0	0	0	0	0	0	0	0	0	0	0	0	0	0	0	0	0	0	0	0	0	0	0	0	0	0	0	0	0	0	0	0	0	0	0	0	0	0	0	0	0	0	0	0	0	0	0	0
[truncated: 42 more columns]

## Sheet: Lactate & SCFAs
Fecal concentration of lactate and major short-chain fatty acids in mice, rats, non-human primates(NHP), and human subjects.
		µmol/g feces
Group	Subject ID	Lactate	Acetate	Propionate	Butyrate
Mouse	B611	445.042	72.7812	18.1012	12.5406
Mouse	B612	430.726	80.6376	21.3596	11.192
Mouse	B613	457.637	67.594	17.0488	12.404
Mouse	B621	397.218	94.7116	13.054	15.4844
Mouse	B622	354.295	81.7072	13.0312	17.5344
Mouse	B623	344.059	80.4808	12.212	9.568
Mouse	B631	377.231	247.384	16.7256	14.0516
Mouse	B632	386.073	224.195	14.9844	15.084
Mouse	B633	329.713	215.643	15.7824	15.259
Mouse	B641	284.678	134.453	15.5796	19.395
Mouse	B642	301.86	160.72	13.7332	12.612
Mouse	B643	287.909	151.148	16.3364	17.2332
Mouse	CTL1DS0H1	197.7	23.2912	15.998	17.446
Mouse	CTL1DS0H2	204.34	25.1908	13.9436	14.4716
Mouse	CTL1DS0H3	199.188	11.3524	18.0492	16.9418
Mouse	EC1DS0H1	197.7	23.2912	15.998	17.446
Mouse	EC1DS0H2	204.34	25.1908	13.9436	14.4716
Mouse	EC1DS0H3	199.188	11.3524	18.0492	16.9418
Mouse	LB1DS0H1	197.7	23.2912	15.998	17.446
Mouse	LB1DS0H2	204.34	25.1908	13.9436	14.4716
Mouse	LB1DS0H3	199.188	11.3524	18.0492	16.9418
Mouse	LBEC1DS0H1	197.7	23.2912	15.998	17.446
Mouse	LBEC1DS0H2	204.34	25.1908	13.9436	14.4716
Mouse	LBEC1DS0H3	199.188	11.3524	18.0492	16.9418
Rat	LSW4	242.361	299.084	14.03	13.8706
Rat	LSW5	199.061	37.7756	14.1216	9.0654
Rat	LSW6	233.787	294.301	14.796	16.4216
Rat	LSW7	270.427	221.922	17.7536	17.0032
Rat	LSW8	248.727	38.54	8.9196	12.5074
Rat	LSW12	271.052	238.262	22.154	12.9056
Rat	LSW26	271.39	219.517	17.66	18.8492
Rat	LSW30	302.606	125.412	24.3672	22.4616
Rat	LSW31	312.729	90.9608	9.1172	9.238
Rat	LSW33	277.146	156.574	23.1764	19.0998
Rat	LSW35	215.772	65.2004	16.2596	14.2228
Rat	LSW37	257.196	59.4792	18.3628	22.9806
Rat	LSW41	242.41	208.353	24.0412	30.7018
Rat	LSW42	248.291	88.568	9.4352	19.1262
Rat	LSW44	227.816	253.313	14.7236	27.6832
Rat	LSW46	246.734	102.004	23.5536	15.1074
Rat	LSW47	420.85	256.845	21.9412	39.9606
NHP	8358	207.06	56.524	15.5248	12.0148
NHP	8359	223.439	144.871	18.2852	10.1664
NHP	8360	217.425	69.4696	14.0024	15.1708
NHP	8362	207.342	103.622	12.3808	11.985
NHP	8363	211.135	75.6156	25.0836	10.4234
NHP	8364	200.892	166.407	12.516	11.207
NHP	8365	206.69	58.63	14.6764	9.0438
NHP	8366	205.898	54.2076	22.2116	12.864
NHP	8367	212.494	101.107	10.5964	9.5984
NHP	8368	210.034	83.3692	13.2964	11.5994
NHP	8369	213.572	81.43	23.064	12.8964
NHP	8370	200.865	111.59	11.702	17.3232
NHP	8371	208.45	83.3756	14.3156	12.6884
NHP	8375	209.86	206.407	12.64	13.0108
NHP	8377	218.414	157.417	11.9516	11.6804
NHP	8383	219.554	184.302	22.2624	12.8036
NHP	8385	265.764	167.642	17.8284	8.6026
NHP	8388	237.209	138.493	22.3276	15.4996
NHP	8389	213.98	140.207	16.2684	11.5384
NHP	8390	220.356	164.147	35.76	18.7444
NHP	8391	203.721	101.664	17.0636	12.194
NHP	8396	199.842	235.266	16.7468	13.1098
NHP	8397	223.024	106.964	10.3152	12.9008
NHP	8398	208.079	147.068	37.0364	16.6358
NHP	8401	226.861	158.04	18.5208	13.4922
Human	P23001Pre1	215.548	28.6596	16.9648	14.3136
Human	P23002FU2Pre1	219.373	294.956	22.728	18.4038
Human	P23007Pre1	198.434	197.346	10.3216	15.0572
Human	P23011FU2Pre1	227.098	332.258	18.1152	13.3734
Human	P23013Pre1	202.377	101.528	14.592	7.002
Human	P23016FU2Pre1	221.706	165.62	27.2136	18.206
Human	P23017Pre1	206.081	131.382	16.1392	10.771
Human	P23018Pre1	301.469	309.113	15.1268	13.0938
Human	P23019Pre1	204.925	205.024	18.0804	11.9076
Human	P23020Pre1	205.332	73.576	9.9076	9.9056
Human	P23023FU2Pre1	236.708	41.4128	14.6616	12.1894
Human	P23024Pre1	220.627	18.474	14.4164	9.7768
Human	P23026Pre1	218.869	34.404	12.1372	16.1278
Human	P23027Pre1	221.838	96.1456	16.2896	13.4332
Human	P23028FU2Pre1	243.908	191.036	20.4984	12.0862
Human	P23034FU2Pre1	224.884	141.357	22.942	15.5186
Human	TK002V02	210.292	511.897	18.6884	11.4805
Human	TK002V05	220.111	440.822	26.2403	22.8026
Human	TK003V02	216.879	147.19	23.6433	17.8766
Human	TK005V02	208.577	363.03	15.8632	11.8937
Human	TK005V05	207.358	187.716	19.1341	10.9159
Human	TK006V02	210.905	362.849	19.1583	16.9299
Human	TK006V05	204.449	197.842	18.9513	15.2047
Human	TK007V02	222.252	82.6559	17.6908	18.1777
Human	TK007V05	214.911	96.0465	14.9585	16.3098
